# Supplementary material for: Cerebellar climbing fibers multiplex movement and reward signals during a voluntary movement task in mice
Source: Commun Biol. 2023 Sep 9;6:924. doi: 10.1038/s42003-023-05309-9 (PMC10492837; doi:10.1038/s42003-023-05309-9)
Supplement: Supplementary file 4 — Supplementary Data 1 [file 42003_2023_5309_MOESM4_ESM.xlsx]

## Sheet: fig.1b
fig.1a
	pull	lick bout	success
outlier	239	497
maximum	179	300	50
third quartile	162.5	268.5	39
median	139	215	13
first quartile	130.8	193.2	6.5
minimum	108	137	4

## Sheet: fig.2c
fig.2c
τ	position	pull spd	push spd	lick rate	reward deliv.
-0.3997	0.0351	0.0104	-0.0364	-0.001	0.0008
-0.3664	0.0313	0.006	0.0048	0.0002	-0.0235
-0.3331	0.0319	0.0075	0.0108	-0.0015	-0.0219
-0.2998	0.0327	0.0146	0.0227	0.0125	0.0282
-0.2665	0.0345	0.0161	0.0246	0.0167	0.0073
-0.2332	0.0354	0.014	0.0178	-0.019	0.0084
-0.1998	0.037	0.0156	0.0329	-0.0103	0.0095
-0.1665	0.0417	0.0213	0.0535	-0.0131	0.011
-0.1332	0.0463	0.0288	0.045	-0.0205	0.0126
-0.0999	0.0471	0.0299	0.0241	-0.0292	0.0135
-0.0666	0.0449	0.0515	0.0276	-0.0281	0.0144
-0.0333	0.0364	0.1173	0.0365	-0.0311	0.0159
0	0.0183	0.1107	-0.0067	-0.0254	-0.012
0.0333	-0.0002	0.0367	-0.0534	-0.016	-0.0109
0.0666	-0.0124	-0.0021	-0.0548	-0.0252	-0.0101
0.0999	-0.0202	-0.0019	-0.0426	-0.0277	-0.0095
0.1332	-0.0262	-0.0053	-0.0278	-0.0182	-0.0091
0.1665	-0.0263	-0.0177	0.0056	0.0065	0.0229
0.1998	-0.0201	-0.0319	0.0062	0.0116	0.0506
0.2332	-0.0159	-0.0121	-0.0032	0.0115	-0.0092
0.2665	-0.0156	-0.0013	-0.0007	0.0001	-0.0097
0.2998	-0.0141	-0.0191	0.0007	0.0065	-0.0103
0.3331	-0.0084	-0.02	0.0245	0.0019	-0.0107
0.3664	-0.0001	-0.0042	0.0385	-0.001	-0.0109
0.3997	0.004	0.0134	0.0146	-0.0019	0.019

## Sheet: fig.2d
fig.2d
correlation	p ≥ 0.05	p < 0.05
-0.2	0	0
-0.15	0	0
-0.1	5	0
-0.05	16	0
0	20	0
0.05	55	0
0.1	50	30
0.15	19	90
0.2	0	78
0.25	0	50
0.3	0	46
0.35	0	29
0.4	0	15
0.45	0	8
0.5	0	5
0.55	0	1
0.6	0	0
0.65	0	0
0.7	0	0
0.75	0	0
0.8	0	0

## Sheet: fig.2e
fig.2e
lever position
-0.0051	-0.0034	-0.0012	0.0024	0.0035	0.0021	0.001	0.0006	0.0002	-0.0002	0.0032	0.0733	0.3261	0.6773	0.8985	0.9742	0.9877	0.987	0.9847	0.9848	0.9874	0.9874	0.985	0.9841	0.9847	0.9857	0.9865	0.9846	0.9354	0.7219	0.3583	0.0906	0.007	-0.0022	-0.0024	-0.0019	-0.002	-0.0028	-0.0043	-0.0063	-0.0058	-0.0034	-0.0017	0.0015	0.0041	0.0031
-0.0037	-0.0037	-0.001	0.003	0.0044	0.0032	0.0018	0.0012	0.0009	0.0006	0.0003	0.0154	0.135	0.4151	0.6661	0.7681	0.8389	0.9195	0.9686	0.9829	0.9856	0.9877	0.9876	0.9836	0.9826	0.9866	0.9892	0.9744	0.8647	0.5792	0.2562	0.1016	0.075	0.0457	0.009	-0.0057	-0.0072	-0.0052	-0.0033	-0.0003	0.0022	0.0018	0.0007	0.0003	0	-0.0002
-0.0029	-0.0064	-0.0051	-0.0037	-0.0028	0.0005	0.0036	0.0033	0.002	0.0014	0.001	0.0142	0.1406	0.477	0.8262	0.9688	0.988	0.9878	0.9875	0.9865	0.9843	0.9836	0.9823	0.9769	0.9728	0.9741	0.9771	0.981	0.9806	0.943	0.818	0.5676	0.2408	0.0439	-0.0001	0.0018	0.0047	0.004	0.0022	0.0012	0.0011	0.0013	0.0013	0.001	0.0006	-0.0002
-0.0001	-0.0024	-0.0028	-0.0036	-0.0053	-0.0068	-0.0054	-0.0033	-0.0023	0.0005	0.0037	0.0408	0.2473	0.6109	0.8402	0.9042	0.9324	0.9662	0.9838	0.9868	0.9881	0.9901	0.9902	0.9877	0.9851	0.9799	0.9061	0.6361	0.256	0.0441	0.0256	0.1666	0.4565	0.7334	0.8777	0.9172	0.9344	0.9621	0.9781	0.9812	0.9812	0.9814	0.9829	0.9846	0.9859	0.9861
0.0033	0.0027	0.0014	0.0007	0.0003	0	-0.0004	-0.0012	-0.0021	-0.0025	-0.0002	0.0671	0.3349	0.7138	0.9167	0.9664	0.9809	0.9845	0.9675	0.8664	0.6045	0.2698	0.0746	0.141	0.4713	0.8245	0.9684	0.9858	0.9843	0.982	0.9778	0.9746	0.9576	0.9148	0.8871	0.8924	0.9269	0.9675	0.9821	0.9792	0.93	0.7487	0.4445	0.1757	0.0403	0.005
-0.0004	0.0035	0.004	0.0023	0.0011	0.0008	0.0004	0.0001	0.0001	0	0.0001	0.0184	0.1145	0.3233	0.5952	0.8406	0.9575	0.9299	0.7614	0.5239	0.3879	0.4225	0.5354	0.5266	0.3012	0.0796	0.0562	0.29	0.672	0.8852	0.906	0.9066	0.9247	0.9475	0.9687	0.9825	0.9858	0.9833	0.982	0.9815	0.9807	0.9803	0.9792	0.9785	0.9811	0.9822
-0.0024	-0.0025	-0.0029	-0.0042	-0.0059	-0.0053	-0.0035	-0.0013	0.0022	0.0031	0.0038	0.0467	0.2404	0.5859	0.8592	0.8959	0.7687	0.7	0.7498	0.7753	0.7298	0.7267	0.8323	0.9341	0.9697	0.9817	0.9852	0.9863	0.9891	0.9897	0.9885	0.9874	0.9873	0.9882	0.9867	0.9854	0.985	0.9846	0.9845	0.9853	0.9876	0.9885	0.9881	0.9894	0.9896	0.9888
-0.0002	-0.0009	-0.0017	-0.0022	-0.003	-0.0046	-0.0053	-0.0038	-0.0009	0.0021	0.0048	0.0646	0.3179	0.7049	0.9341	0.9834	0.9846	0.9845	0.9859	0.9891	0.9912	0.9906	0.9891	0.9869	0.9854	0.9865	0.9857	0.9842	0.9857	0.9848	0.9807	0.98	0.9837	0.9864	0.9879	0.9874	0.9858	0.9836	0.9674	0.8672	0.5981	0.2572	0.0539	0.0017	-0.0027	-0.0036
-0.0057	0.0003	0.0001	-0.0002	-0.0009	-0.0018	-0.0022	-0.0025	-0.0039	-0.0057	-0.0046	0.0114	0.0718	0.1795	0.2702	0.2931	0.2867	0.3134	0.4514	0.6938	0.8797	0.9632	0.9851	0.9854	0.9855	0.9868	0.9809	0.923	0.761	0.5202	0.2546	0.067	0.0057	-0.0013	-0.0022	-0.0025	-0.0027	-0.0039	-0.0058	-0.0059	-0.0038	-0.0009	0.0022	0.0043	0.0414	0.2146
-0.0013	-0.0022	-0.0025	-0.0027	-0.0039	-0.0058	-0.0059	-0.0038	-0.0009	0.0022	0.0043	0.0414	0.2146	0.5441	0.8409	0.966	0.9867	0.9858	0.9616	0.8436	0.5947	0.3074	0.1081	0.0228	0.0005	-0.0028	-0.0033	-0.0041	-0.0059	-0.0062	-0.0042	-0.0027	-0.0002	0.0033	0.0035	0.0018	0.0009	0.0004	0	-0.0003	-0.0011	-0.002	-0.0025	-0.003	-0.005	-0.0052
-0.003	-0.005	-0.0052	-0.0031	0.0002	0.003	0.0026	0.0013	0.0005	-0.0002	0.0004	0.0334	0.1955	0.5142	0.8157	0.957	0.9851	0.9871	0.9895	0.9903	0.989	0.9875	0.9854	0.9831	0.9797	0.9812	0.9876	0.9905	0.9759	0.8623	0.5745	0.2496	0.0575	0.001	-0.0036	-0.0029	-0.0012	0.0022	0.0038	0.0026	0.0016	0.0014	0.0011	0.0009	0.0007	-0.0002
-0.0031	0.0001	-0.0009	-0.002	-0.0028	-0.0041	-0.005	-0.0037	-0.0006	0.0023	0.0024	0.0169	0.1374	0.4514	0.7937	0.9524	0.9829	0.9875	0.9891	0.9878	0.9871	0.9874	0.9868	0.9593	0.7932	0.4395	0.1254	0.0108	-0.0009	0.0023	0.0027	0.0015	0.0009	0.0005	0.0001	-0.0003	-0.0007	-0.0013	-0.002	0.0085	0.0805	0.2015	0.2523	0.2618	0.2579	0.1983
0.0029	0.0015	0.0008	0.0004	0	-0.0006	-0.0014	-0.002	-0.0025	-0.0037	-0.0019	0.0365	0.1741	0.4396	0.7385	0.8983	0.9344	0.9493	0.9469	0.9041	0.861	0.8681	0.9293	0.9702	0.9814	0.9851	0.987	0.9869	0.987	0.9884	0.9884	0.9877	0.9885	0.9862	0.9595	0.8517	0.5809	0.2321	0.0409	0.0008	-0.0013	-0.002	-0.0028	-0.0037	-0.0049	-0.005
0.0001	0.0028	0.0026	0.0016	0.0008	0.0002	-0.0002	-0.0005	-0.0013	-0.0023	-0.0026	0.0153	0.1315	0.3904	0.6656	0.8547	0.9467	0.9703	0.9718	0.9749	0.9807	0.9833	0.9823	0.981	0.9755	0.9084	0.6662	0.2974	0.0616	0.0025	-0.0018	-0.0021	-0.0023	-0.0033	-0.005	-0.0057	-0.0041	-0.0014	0.0021	0.0031	0.0017	0.0007	0.0004	0.0001	-0.0005	-0.0014
-0.0022	-0.0035	-0.0048	-0.0034	0	0.0019	0.0014	0.0013	0.0014	-0.0003	0.0018	0.06	0.2924	0.6648	0.9168	0.9838	0.9873	0.9855	0.9843	0.9848	0.9865	0.9896	0.9911	0.9907	0.9896	0.9888	0.9881	0.9872	0.9863	0.9847	0.9826	0.9824	0.9823	0.9815	0.9816	0.972	0.8656	0.5551	0.1956	0.0293	0.0031	0.002	0.001	0.0004	-0.0002	-0.0009
0.0013	0.0003	-0.0008	-0.0018	-0.0031	-0.0045	-0.0037	-0.0004	0.0019	0.0012	0.0047	0.0657	0.2569	0.495	0.6751	0.8394	0.9501	0.9834	0.9859	0.985	0.9857	0.9833	0.9174	0.695	0.3818	0.1432	0.028	-0.0015	-0.0049	-0.0049	-0.0024	0.0009	0.0019	0.0012	0.0005	0.0001	-0.0004	-0.0012	-0.0017	-0.002	0.0106	0.1187	0.4149	0.7631	0.9455	0.9852
-0.0049	-0.0024	0.0009	0.0019	0.0012	0.0005	0.0001	-0.0004	-0.0012	-0.0017	-0.002	0.0106	0.1187	0.4149	0.7631	0.9455	0.9852	0.9891	0.9893	0.9884	0.9871	0.9859	0.986	0.9571	0.7978	0.4702	0.1589	0.0215	-0.0006	0.0018	0.002	0.0011	0.0005	0.0002	-0.0001	-0.0004	-0.0012	-0.0021	-0.0025	-0.0031	-0.0046	-0.0059	-0.0044	-0.0009	0.0018	0.0018
-0.0013	0.0013	0.0011	0.0001	-0.0005	-0.001	-0.0019	-0.0027	-0.0032	-0.0042	-0.0052	0.0223	0.1793	0.5007	0.7921	0.9318	0.9779	0.9883	0.9884	0.9879	0.9871	0.9857	0.9835	0.9821	0.9831	0.9853	0.9865	0.9867	0.9871	0.9875	0.9866	0.9823	0.9796	0.9832	0.9678	0.8776	0.6986	0.5137	0.3552	0.1982	0.0712	0.0126	0.0002	-0.0008	-0.0012	-0.002
-0.0012	-0.002	-0.0029	-0.0036	-0.0051	-0.0061	-0.0045	-0.001	0.0022	0.0021	0.0021	0.0184	0.0942	0.2798	0.5643	0.8281	0.9528	0.8871	0.5728	0.192	0.0222	-0.0037	-0.002	0.0012	0.0014	0.0005	-0.0002	-0.0012	-0.0023	-0.0038	-0.0046	-0.0024	0.001	0.0019	0.0008	-0.0002	-0.0012	-0.0023	-0.0036	-0.0045	-0.0026	-0.0041	-0.0031	-0.0001	0.0018	0.0012
-0.0045	-0.0026	-0.0041	-0.0031	-0.0001	0.0018	0.0012	0.0002	-0.001	-0.0025	-0.0033	0.0117	0.1339	0.4506	0.7923	0.9525	0.9834	0.9872	0.9878	0.9856	0.9847	0.9867	0.9881	0.9872	0.9868	0.9874	0.987	0.9859	0.9857	0.9867	0.9868	0.9853	0.9829	0.9669	0.8309	0.4936	0.1869	0.1015	0.0869	0.038	0.0045	0.0008	0.0023	0.0015	0.0005	-0.0008
-0.0031	-0.0022	0.0011	0.0019	0.0011	0.0004	-0.0005	-0.0017	-0.003	-0.0043	-0.0035	0.0121	0.1122	0.3851	0.7275	0.9302	0.982	0.9857	0.9883	0.9899	0.9893	0.988	0.9657	0.8086	0.4477	0.1232	0.0115	0.0009	0.0005	-0.0004	-0.0015	-0.0027	-0.0011	0.0467	0.2535	0.6079	0.8734	0.8946	0.6522	0.2796	0.056	0.0631	0.3105	0.6954	0.9273	0.979
0	-0.0007	-0.0016	-0.0025	-0.0032	-0.0044	-0.0055	-0.0038	-0.0004	0.0023	0.0104	0.0492	0.1335	0.3128	0.6269	0.8872	0.9759	0.9861	0.9863	0.987	0.9872	0.9855	0.9745	0.9353	0.876	0.8304	0.8151	0.8639	0.9437	0.9793	0.9816	0.9701	0.9434	0.9308	0.9563	0.979	0.9835	0.9797	0.9742	0.9738	0.9779	0.9818	0.9825	0.9586	0.8702	0.7382
-0.0011	-0.0021	-0.003	-0.0042	-0.0038	-0.0009	0.0014	0.0009	0.0002	-0.0005	0.0042	0.0796	0.3219	0.6458	0.8727	0.9666	0.9767	0.8533	0.5031	0.1467	0.0109	-0.0043	-0.0014	0.0014	0.0014	0.0004	0	-0.0006	-0.0016	-0.0024	-0.0035	-0.0051	-0.0052	-0.0028	0.0006	0.0021	0.0013	0.0004	-0.0003	-0.0013	-0.0024	-0.0034	-0.0048	-0.0045	-0.0016	0.0012
0.0013	0.0004	-0.0003	-0.0013	-0.0024	-0.0034	-0.0048	-0.0045	-0.0016	0.0012	0.0018	0.0129	0.1053	0.3503	0.5338	0.4623	0.4991	0.7574	0.9368	0.9802	0.9817	0.9671	0.9475	0.9492	0.9402	0.8645	0.7492	0.6928	0.7303	0.8306	0.9178	0.9064	0.8135	0.71	0.584	0.4297	0.2773	0.1196	0.0244	-0.0002	-0.0036	-0.0048	-0.0036	-0.0011	0.0002	-0.0002
-0.0026	0.0009	0.0014	0.0002	-0.0009	-0.002	-0.0035	-0.0047	-0.0032	-0.0003	0.0033	0.041	0.1863	0.4273	0.6515	0.7861	0.8466	0.9179	0.9729	0.9859	0.9856	0.9863	0.9874	0.9877	0.9865	0.9862	0.9871	0.9863	0.9553	0.8037	0.5101	0.2395	0.1127	0.0732	0.0346	0.0046	-0.004	-0.0057	-0.0059	0.0067	0.1176	0.4333	0.7938	0.959	0.9853	0.9858
-0.001	-0.0036	-0.0001	0.0015	0.0008	0	-0.0007	-0.0018	-0.003	-0.0044	-0.0048	0.0223	0.1832	0.4894	0.7148	0.8383	0.9418	0.9847	0.9882	0.9869	0.9862	0.9864	0.9859	0.9368	0.7278	0.3956	0.1478	0.0411	0.0235	0.0675	0.284	0.6644	0.9191	0.9833	0.9864	0.9875	0.9891	0.9872	0.9815	0.9284	0.7362	0.4468	0.2057	0.0573	0.0033	-0.0018
0.0573	0.0033	-0.0018	0.0012	0.0014	0.0005	-0.0002	-0.0007	-0.0014	-0.0023	0.0022	0.0724	0.3239	0.6892	0.9209	0.981	0.9757	0.8877	0.6057	0.2386	0.0388	-0.0034	-0.0029	0.0007	0.0019	0.0008	0	-0.0005	-0.0012	-0.0021	-0.0031	-0.0047	-0.0054	-0.003	0.0005	0.0017	0.0009	0.0002	-0.0004	-0.0013	-0.0024	-0.0047	-0.0043	-0.0013	0.0016	0.0017
-0.0047	-0.0043	-0.0013	0.0016	0.0017	0.0006	-0.0002	-0.001	-0.0021	-0.003	-0.0032	0.0475	0.2851	0.6314	0.7018	0.5139	0.4064	0.3815	0.3041	0.1706	0.0549	0.0071	-0.002	-0.0036	-0.0049	-0.0051	-0.0027	0.0003	0.0063	0.1016	0.4167	0.776	0.8322	0.5606	0.2134	0.0353	-0.0021	0.0034	0.0756	0.2748	0.5597	0.8229	0.9551	0.9849	0.9874	0.9878
-0.0057	-0.0032	0.0003	0.0017	0.001	0.0001	-0.0003	-0.0003	-0.0006	-0.0016	-0.002	0.0296	0.2152	0.5757	0.8519	0.951	0.9798	0.9857	0.9835	0.9833	0.9855	0.9886	0.9897	0.9886	0.9874	0.9853	0.9834	0.9848	0.9874	0.9881	0.9876	0.9873	0.986	0.9504	0.7712	0.4312	0.1415	0.0203	-0.0029	-0.0053	-0.006	-0.004	-0.0005	0.0009	0.0001	-0.0007
-0.0016	-0.0028	-0.0042	-0.0052	-0.0039	-0.0004	0.0012	0.0003	-0.0006	-0.0017	-0.0007	0.0372	0.1725	0.3929	0.6293	0.8155	0.9244	0.9764	0.988	0.987	0.9883	0.99	0.9883	0.9852	0.9738	0.9519	0.9542	0.9765	0.9847	0.9831	0.984	0.9707	0.8422	0.5117	0.1693	0.0241	0.0024	0.0014	0.0004	-0.0003	-0.0008	-0.0018	-0.0028	-0.0039	-0.0052	-0.004
0.0355	0.0096	0.0004	-0.0009	-0.0019	-0.003	-0.0042	-0.0047	-0.0019	0.0012	0.0047	0.0672	0.3185	0.6951	0.9238	0.9799	0.9868	0.9886	0.9883	0.9874	0.9858	0.9827	0.9793	0.9219	0.6914	0.3511	0.123	0.0275	0.0029	0	-0.0005	-0.0012	-0.0022	-0.003	-0.004	-0.0042	0.0239	0.1405	0.3483	0.562	0.7456	0.9021	0.9762	0.9895	0.9886	0.9869
0.0006	-0.0002	-0.001	-0.002	-0.0029	-0.0039	-0.005	-0.0043	-0.0012	0.0015	0.0036	0.0505	0.2558	0.6093	0.881	0.9722	0.9837	0.9852	0.9854	0.9847	0.9843	0.9833	0.9606	0.9039	0.8463	0.7946	0.7659	0.7015	0.4608	0.1738	0.1065	0.3391	0.7119	0.9325	0.9818	0.9843	0.9871	0.9878	0.9855	0.984	0.9857	0.9879	0.988	0.9868	0.9839	0.966
0.0011	0.0005	0.0002	0	-0.0005	-0.0013	-0.002	-0.0022	-0.0025	-0.0037	-0.0031	0.0468	0.2461	0.546	0.7351	0.7536	0.6672	0.6301	0.7331	0.8499	0.8688	0.8132	0.7246	0.5617	0.3498	0.1818	0.0737	0.017	0.005	0.0567	0.2485	0.5644	0.8379	0.9627	0.9845	0.9594	0.9084	0.799	0.5097	0.1905	0.1565	0.4313	0.769	0.939	0.9573	0.946
-0.003	-0.003	-0.0032	-0.0036	-0.0038	-0.0044	-0.0064	-0.0081	-0.0069	-0.0043	-0.0015	0.0541	0.2958	0.669	0.8926	0.9464	0.9472	0.9605	0.9775	0.9731	0.9157	0.7776	0.5612	0.2998	0.1007	0.0171	0.0012	0.0005	0.0005	0.0004	0.0002	0	-0.0002	-0.0003	-0.0004	-0.0002	-0.0002	0.0015	0.0304	0.146	0.3499	0.5639	0.7623	0.9137	0.9766	0.9696
0.0005	0.0005	0.0004	0.0002	0	-0.0002	-0.0003	-0.0004	-0.0002	-0.0002	0.0015	0.0304	0.146	0.3499	0.5639	0.7623	0.9137	0.9766	0.9696	0.8907	0.7567	0.6453	0.5774	0.5187	0.5134	0.5714	0.595	0.5188	0.3985	0.3658	0.4495	0.5699	0.5471	0.3327	0.1048	0.0102	-0.0032	-0.0007	0.003	0.0035	0.002	0.001	0.0006	0.0004	0.0002	0.0003
-0.0003	-0.0006	-0.0013	-0.0022	-0.0026	-0.0028	-0.0036	-0.0053	-0.0061	-0.0045	0.0033	0.0894	0.3762	0.7378	0.882	0.8054	0.5965	0.3316	0.1167	0.0173	-0.0039	-0.0066	-0.0068	-0.0047	-0.0027	0.0005	0.0026	0.0017	0.0008	0.0003	0	-0.0004	-0.0009	-0.0018	-0.0025	-0.0028	-0.0035	-0.005	-0.0064	-0.0009	-0.0018	-0.0024	-0.0029	-0.0041	-0.0057	-0.0053
-0.0009	-0.0018	-0.0024	-0.0029	-0.0041	-0.0057	-0.0053	-0.0031	0.0004	0.0028	0.0128	0.129	0.4601	0.7909	0.7641	0.4158	0.1371	0.1736	0.447	0.7105	0.8698	0.9536	0.9825	0.9874	0.9875	0.9879	0.9885	0.9874	0.9856	0.9855	0.9863	0.9868	0.9877	0.9875	0.9864	0.987	0.9885	0.9867	0.9845	0.9802	0.9752	0.9803	0.9863	0.9819	0.8941	0.5984
-0.0015	-0.0022	-0.0029	-0.0044	-0.0054	-0.0036	0	0.0022	0.0015	0.0006	0.0046	0.0381	0.1453	0.3223	0.4798	0.5742	0.6859	0.8393	0.9476	0.9819	0.9844	0.9732	0.9163	0.8013	0.6814	0.5523	0.3559	0.1434	0.0281	-0.0006	-0.0041	-0.0049	-0.0027	0.0005	0.0012	0.0002	-0.0004	-0.0008	-0.0015	-0.0024	-0.0034	-0.0047	-0.0048	-0.0022	0.001	0.0019
-0.0003	-0.006	-0.0048	-0.0032	-0.0006	0.0027	0.003	0.0016	0.0006	0.0001	-0.0003	0.0191	0.1749	0.5347	0.8517	0.9653	0.9773	0.9744	0.9762	0.9825	0.9873	0.9873	0.9441	0.7756	0.4736	0.1791	0.031	-0.0012	-0.0033	-0.0042	-0.006	-0.0066	-0.0041	0.016	0.1543	0.4958	0.8343	0.968	0.9879	0.9881	0.9825	0.9766	0.9777	0.9829	0.9851	0.9859
0	-0.0012	-0.002	-0.0026	-0.003	-0.0044	-0.0061	-0.0056	-0.0036	-0.0007	0.0026	0.0287	0.2057	0.5839	0.8867	0.9754	0.9812	0.9822	0.9845	0.9872	0.9887	0.9882	0.9755	0.8701	0.5981	0.3124	0.1476	0.0518	0.0087	0.0026	0.0023	0.0011	0.0004	-0.0002	-0.0007	-0.0014	-0.0003	0.0506	0.265	0.616	0.8789	0.9734	0.987	0.9859	0.9859	0.9872
0.0048	0.003	0.0024	0.0012	0.0006	0.0003	0	-0.0005	-0.0014	-0.0021	-0.0022	0.0146	0.1306	0.4246	0.7626	0.9433	0.9853	0.9808	0.9149	0.7496	0.6099	0.5218	0.2994	0.0829	0.0078	-0.0018	-0.0028	-0.0036	-0.0054	-0.006	-0.004	-0.0031	-0.0036	-0.0023	0.0016	0.0044	0.0039	0.0025	0.0018	0.0015	0.0011	0.0007	0.0005	0.0005	-0.0004	-0.0007
0.0005	-0.0004	-0.0007	-0.0012	-0.0018	-0.0024	-0.0025	-0.0022	-0.0021	-0.0025	-0.0026	0.0221	0.1833	0.5396	0.8596	0.9739	0.9868	0.9861	0.9737	0.8972	0.7685	0.7656	0.8899	0.9148	0.7063	0.3768	0.181	0.1076	0.0506	0.0149	0.0054	0.0091	0.0636	0.2598	0.5719	0.7816	0.7736	0.6593	0.6318	0.7597	0.9136	0.9768	0.9841	0.9833	0.9846	0.9858
0.001	0.0035	0.0054	0.0046	0.0027	0.0014	0.001	0.0009	0.0007	0.0004	0.0001	0.0158	0.1472	0.4773	0.7773	0.7961	0.5981	0.3083	0.0836	0.0104	0.0434	0.1793	0.3723	0.5611	0.7775	0.9367	0.984	0.9866	0.9857	0.9849	0.9737	0.8818	0.6391	0.3392	0.1121	0.0148	0.0001	0.0538	0.2695	0.616	0.8735	0.9693	0.986	0.9848	0.9659	0.9081
-0.0009	-0.0015	-0.0021	-0.0026	-0.0028	-0.0027	-0.0024	-0.0021	-0.0023	-0.0028	0.0047	0.0858	0.3436	0.6977	0.9229	0.9864	0.9927	0.9926	0.9916	0.9897	0.9877	0.9864	0.9852	0.9842	0.9823	0.9552	0.851	0.6728	0.4538	0.2079	0.0461	0.0006	-0.0028	-0.0021	-0.0015	-0.0012	-0.001	-0.0015	-0.0024	-0.0029	-0.0026	-0.0022	-0.0021	-0.0021	-0.0022	-0.0025
-0.0014	-0.0021	-0.0033	-0.0041	-0.0032	-0.0002	0.0035	0.0057	0.0056	0.004	0.0108	0.0827	0.2678	0.4771	0.6599	0.84	0.9537	0.9847	0.9871	0.9864	0.9841	0.9828	0.9852	0.9871	0.9651	0.8448	0.5687	0.2451	0.052	0.0008	-0.0031	-0.0026	-0.0022	-0.002	-0.0019	-0.002	-0.002	-0.0019	-0.0014	-0.001	-0.0008	-0.0008	-0.0008	-0.0006	0.0003	0.0273
-0.0019	-0.002	-0.002	-0.0019	-0.0014	-0.001	-0.0008	-0.0008	-0.0008	-0.0006	0.0003	0.0273	0.174	0.4295	0.613	0.7498	0.859	0.8911	0.9266	0.9662	0.9825	0.9877	0.9886	0.9872	0.986	0.9854	0.9849	0.9582	0.7761	0.3954	0.0951	0.0049	-0.0026	-0.0028	-0.0029	-0.0029	-0.0026	-0.002	-0.0017	-0.002	-0.0025	-0.0029	-0.0031	-0.0032	-0.0031	0.0025
-0.0029	-0.0026	-0.002	-0.0017	-0.002	-0.0025	-0.0029	-0.0031	-0.0032	-0.0031	0.0025	0.057	0.2409	0.554	0.8436	0.9533	0.8631	0.5548	0.1946	0.0284	0.0017	0.0012	0.0012	0.0012	0.0011	0.0011	0.0011	0.0009	0.0008	0.0008	0.0007	0.0008	0.0009	0.0008	0.0007	0.0006	0.0005	0.0004	0.0003	-0.0001	-0.0001	-0.0001	-0.0004	-0.0007	-0.0008	-0.0009
0.0003	-0.0001	-0.0001	-0.0001	-0.0004	-0.0007	-0.0008	-0.0009	-0.001	-0.0011	-0.0007	0.0246	0.1723	0.4972	0.8177	0.9589	0.9831	0.9867	0.9892	0.9884	0.9865	0.9821	0.8944	0.5831	0.1978	0.0255	0.0005	0.0001	0.0005	0.0008	0.0009	0.0009	0.0009	0.0013	0.0117	0.075	0.2333	0.4595	0.7022	0.8936	0.9705	0.9137	0.6471	0.2649	0.0464	-0.0009
-0.0001	-0.0002	-0.0004	-0.0007	-0.001	-0.0014	-0.0018	-0.0024	-0.0029	-0.003	0.0029	0.1026	0.412	0.7619	0.9298	0.9768	0.9859	0.984	0.9476	0.7813	0.4542	0.1453	0.0201	0.001	-0.0006	-0.0018	-0.0033	-0.0042	-0.003	-0.0003	0.0012	0.0006	-0.0004	-0.0016	-0.0031	-0.0043	-0.0035	0	0.0027	0.0024	0.0012	0.0004	0.054	0.0143	-0.0022	0.0004
0.054	0.0143	-0.0022	0.0004	0.002	0.0008	-0.0007	-0.0018	-0.003	-0.0041	-0.0007	0.0562	0.2794	0.613	0.8209	0.851	0.7471	0.7112	0.8164	0.9308	0.9799	0.9879	0.9618	0.7913	0.4246	0.1117	0.0067	-0.0021	0.0001	0	-0.0012	-0.0025	-0.0037	-0.0047	-0.0034	0	0.0005	-0.0006	-0.0018	-0.0033	-0.0051	-0.004	-0.0005	0.001	0.0003	-0.0004
0.1538	-0.0013	-0.002	-0.0026	-0.0027	-0.0029	-0.0035	-0.005	-0.0068	-0.0061	-0.0029	0.0304	0.1998	0.5429	0.8516	0.9703	0.9854	0.9861	0.9854	0.9814	0.9792	0.9805	0.9819	0.982	0.9811	0.9805	0.9814	0.9837	0.9852	0.9841	0.982	0.9817	0.9803	0.9811	0.9823	0.9827	0.9858	0.9831	0.9198	0.6991	0.3681	0.1208	0.0206	-0.0005	-0.0027	-0.0032
-0.0007	-0.0061	-0.008	-0.0076	-0.0048	-0.0032	-0.0038	-0.0033	0	0.0037	0.0046	0.0183	0.1016	0.2687	0.4375	0.6126	0.8117	0.944	0.9832	0.9883	0.9874	0.9282	0.6792	0.2939	0.057	0.0004	-0.0035	-0.0038	-0.0037	-0.0034	-0.0033	-0.0038	-0.0052	-0.0068	-0.0081	-0.0092	-0.0098	-0.0095	-0.0083	-0.0069	-0.0052	-0.0033	-0.0019	-0.0017	-0.0027	-0.0023
-0.0027	-0.0023	0.0017	0.0046	0.0044	0.0027	0.0016	0.0011	0.0008	0.0006	0.0008	0.0226	0.1659	0.4972	0.8237	0.9636	0.9854	0.9824	0.9545	0.8488	0.6923	0.6133	0.6462	0.7468	0.8809	0.9598	0.9181	0.731	0.4358	0.1552	0.024	-0.0011	-0.0028	-0.0032	-0.0031	-0.0027	-0.0025	-0.0027	-0.0031	-0.0034	-0.0034	-0.0031	-0.0029	-0.0029	-0.0035	-0.0045
-0.0076	-0.0048	-0.0036	-0.0044	-0.0047	-0.0027	0.0012	0.0042	0.0042	0.0024	0.0041	0.0771	0.3607	0.7517	0.9522	0.9865	0.9862	0.9872	0.989	0.9877	0.9858	0.9867	0.9881	0.988	0.9876	0.986	0.984	0.9845	0.9849	0.9834	0.9792	0.9741	0.9755	0.9812	0.9821	0.9813	0.9827	0.9819	0.9487	0.7814	0.4763	0.25	0.1579	0.0884	0.0239	-0.0023
0.0002	-0.0018	-0.0027	-0.003	-0.0038	-0.0055	-0.0058	-0.0041	-0.0016	0.0019	0.0034	0.0158	0.078	0.2223	0.4807	0.7883	0.953	0.9848	0.9842	0.9828	0.9482	0.7418	0.3474	0.0719	0.0017	-0.0026	-0.0027	-0.0027	-0.003	-0.0034	-0.0047	-0.0072	-0.0084	-0.0067	-0.0039	-0.003	-0.0039	-0.0035	-0.0004	0.0034	0.0049	0.0037	0.0021	0.0012	-0.0003	-0.0005
0.0012	-0.0003	-0.0005	-0.001	-0.0016	-0.0023	-0.0025	-0.0026	-0.0029	-0.0037	-0.0041	0.0173	0.1369	0.362	0.5383	0.6271	0.5605	0.2615	0.0455	-0.0029	-0.0024	0.0014	0.0029	0.0016	0.0005	-0.0001	-0.0004	-0.0008	-0.0016	-0.0024	-0.0026	-0.0027	-0.0036	-0.0054	-0.0063	-0.0047	-0.0018	0.0014	0.006	0.0792	0.3585	0.7469	0.9512	0.987	0.9858	0.9865
-0.0016	-0.0024	-0.0026	-0.0027	-0.0036	-0.0054	-0.0063	-0.0047	-0.0018	0.0014	0.006	0.0792	0.3585	0.7469	0.9512	0.987	0.9858	0.9865	0.9874	0.984	0.9611	0.9287	0.9407	0.9735	0.9877	0.9884	0.9858	0.9856	0.9881	0.9574	0.771	0.4795	0.4855	0.774	0.9555	0.9901	0.9897	0.9868	0.9847	0.9842	0.9824	0.9798	0.9627	0.8168	0.4659	0.139
0.0027	-0.0054	-0.0052	-0.0027	0.0007	0.0022	0.0013	0.0003	-0.0002	-0.0008	-0.0017	0.0091	0.1306	0.4344	0.6228	0.4901	0.3135	0.2316	0.2523	0.3192	0.3637	0.3883	0.4627	0.6633	0.8773	0.9674	0.9812	0.9841	0.9802	0.8982	0.6323	0.2797	0.0695	0.0094	-0.0028	-0.004	-0.0007	0.0012	0.0005	-0.0002	-0.0005	-0.0009	-0.0017	-0.0027	-0.0031	-0.0034
0.0011	0.0004	-0.0001	-0.0005	-0.0011	-0.002	-0.0026	-0.0029	-0.0035	-0.0053	0.0024	0.1116	0.4375	0.807	0.9659	0.9863	0.9839	0.9839	0.9854	0.9842	0.9813	0.9825	0.9855	0.9857	0.9841	0.9828	0.9821	0.9824	0.984	0.9853	0.9862	0.987	0.9888	0.9799	0.8734	0.56	0.1943	0.0254	-0.0005	0.0012	0.0013	0.0006	0.0002	-0.0002	-0.001	-0.002
-0.0056	-0.0052	-0.0032	-0.0004	0.0021	0.0019	0.0009	0.0002	-0.0002	-0.0006	0.002	0.0527	0.2478	0.5564	0.8039	0.9353	0.9796	0.9839	0.9812	0.9817	0.9827	0.9585	0.8415	0.5873	0.2741	0.0663	0.0062	0.0006	0	-0.0003	-0.0005	-0.0006	-0.0011	-0.002	-0.0027	-0.003	-0.0036	-0.0052	-0.0065	-0.0051	-0.0024	0.0011	0.0025	0.0015	0.0005	0
-0.0018	-0.0026	-0.0032	-0.0046	-0.0056	-0.0042	-0.0012	0.0019	0.0021	0.0009	0.003	0.0466	0.222	0.4963	0.6949	0.8251	0.9337	0.9805	0.9876	0.9895	0.9895	0.9868	0.9854	0.9872	0.9862	0.9836	0.9838	0.9826	0.98	0.9817	0.9862	0.9882	0.9715	0.8867	0.6766	0.3631	0.1018	0.0086	0.0183	0.0817	0.117	0.0616	0.0088	-0.0044	-0.0047	-0.0022
-0.0011	0.0092	-0.0001	-0.0047	-0.0043	-0.001	0.0022	0.002	0.0008	0.0001	0.0001	0.0216	0.1121	0.248	0.4017	0.6521	0.8872	0.9753	0.9863	0.9866	0.9885	0.9894	0.9882	0.9884	0.99	0.9894	0.9872	0.9861	0.9801	0.8769	0.5653	0.2425	0.1158	0.0531	0.01	0.0015	0.0013	0.0001	-0.0004	-0.0008	-0.0015	-0.0024	-0.003	-0.0035	-0.0053	-0.0068
0.0001	-0.0004	-0.0008	-0.0015	-0.0024	-0.003	-0.0035	-0.0053	-0.0068	-0.0054	-0.0036	0.0099	0.1328	0.4675	0.8205	0.9644	0.9857	0.989	0.989	0.9834	0.9219	0.7077	0.3904	0.1533	0.0398	0.0051	0.0002	-0.0001	-0.0004	-0.0005	-0.0007	-0.0014	-0.0023	-0.0029	-0.0031	-0.0035	-0.0047	-0.0067	-0.0061	0.0334	0.2452	0.6311	0.895	0.97	0.9828	0.9866
-0.0004	-0.0005	-0.0007	-0.0014	-0.0023	-0.0029	-0.0031	-0.0035	-0.0047	-0.0067	-0.0061	0.0334	0.2452	0.6311	0.895	0.97	0.9828	0.9866	0.9859	0.9834	0.9831	0.9848	0.9849	0.9843	0.9822	0.9812	0.983	0.9833	0.9834	0.9834	0.9832	0.9839	0.9841	0.9843	0.9492	0.7493	0.3702	0.09	0.0076	-0.0003	-0.001	-0.0016	-0.0026	-0.0033	-0.0042	-0.0056
-0.0056	-0.0055	-0.0035	-0.0006	0.0017	0.0014	0.0004	-0.0002	-0.0007	-0.0013	-0.0018	0.0187	0.1122	0.2496	0.3247	0.3646	0.4095	0.4641	0.5779	0.7406	0.8198	0.714	0.4068	0.1165	0.0107	-0.0028	-0.0044	-0.0056	-0.0043	-0.0007	0.0019	0.0016	0.0005	-0.0002	-0.0009	-0.0018	-0.0027	-0.0037	-0.0052	-0.0054	-0.0031	0.0003	0.0021	0.0014	0.0009	0.0002
0.0009	0.0002	-0.0004	-0.0014	-0.0023	-0.0034	-0.0049	-0.0044	-0.0012	0.0017	0.0032	0.0389	0.2083	0.5311	0.7989	0.7607	0.4493	0.3037	0.5388	0.8494	0.9709	0.9846	0.9858	0.9848	0.9803	0.9758	0.9736	0.9728	0.971	0.9724	0.9779	0.9353	0.7709	0.5255	0.2836	0.0897	0.0075	-0.0027	0.0007	0.0017	0.001	0.0005	0.0001	0.0001	0.0002	0
0.0017	0.001	0.0005	0.0001	0.0001	0.0002	0	-0.0004	-0.0011	-0.0017	0.0055	0.0956	0.3804	0.7404	0.9354	0.9791	0.9809	0.9814	0.9823	0.9818	0.9831	0.9859	0.9889	0.9882	0.9612	0.8159	0.5156	0.2199	0.0497	-0.0016	-0.0053	-0.0037	-0.0039	-0.0025	0.0013	0.0038	0.0031	0.0016	0.0009	0.0006	0.0002	-0.0001	-0.0003	-0.0004	-0.0009	-0.0017
-0.0031	-0.0036	-0.0047	-0.0061	-0.0054	-0.0025	0.0007	0.0014	0.001	0.0026	0.0073	0.0272	0.1503	0.4409	0.7183	0.8451	0.896	0.8873	0.8449	0.6872	0.3528	0.0945	0.0938	0.3663	0.7343	0.9294	0.9766	0.9833	0.9839	0.9821	0.9746	0.9653	0.9681	0.9775	0.9814	0.9817	0.9822	0.9815	0.9763	0.9705	0.9686	0.9695	0.9698	0.9687	0.9455	0.7879
0.1475	0.0143	0.0016	0.0021	0.0014	0.0008	0.0005	0.0003	-0.0001	-0.0008	-0.0016	0.0116	0.1346	0.4612	0.8076	0.9572	0.9212	0.6526	0.257	0.043	-0.0027	-0.0058	-0.0033	0.0003	0.0015	0.0005	-0.0003	-0.0008	-0.0015	-0.0023	-0.0033	-0.0049	-0.0057	-0.0035	0.0001	0.0015	0.0007	-0.0002	-0.0009	-0.0011	-0.0022	-0.0033	-0.0048	-0.0047	0.0003	0.0281
0.002	0.0022	0.0011	0.0003	-0.0002	-0.0008	-0.0016	-0.0024	-0.0029	-0.004	0	0.0913	0.3554	0.5075	0.2908	0.0616	-0.0019	-0.0039	-0.0003	0.0015	0.0008	-0.0001	-0.0009	0.0162	0.1704	0.5419	0.8714	0.9769	0.9803	0.9764	0.9757	0.9763	0.9782	0.98	0.9812	0.9823	0.9832	0.9837	0.9853	0.9878	0.9861	0.9843	0.986	0.9863	0.9797	0.9064
-0.0046	-0.0049	-0.0024	0.0011	0.002	0.001	0.0002	-0.0005	-0.0015	-0.0024	-0.0006	0.0531	0.2846	0.6614	0.9153	0.9828	0.9872	0.9867	0.9852	0.9815	0.978	0.9778	0.9799	0.9817	0.9823	0.9827	0.9362	0.702	0.3102	0.0641	0.0055	0.0009	0	-0.0001	-0.0005	-0.0012	-0.0017	-0.0027	-0.0048	-0.0056	-0.0033	0.0008	0.0037	0.0031	0.0016	0.0006
-0.0007	-0.0023	-0.0026	-0.0034	-0.0051	-0.0059	-0.0043	-0.0015	0.0019	0.0026	0.0015	0.0111	0.086	0.2892	0.5599	0.7741	0.8691	0.8732	0.9011	0.9611	0.9865	0.9877	0.9857	0.9857	0.9885	0.988	0.9855	0.9835	0.9812	0.98	0.9806	0.9809	0.9814	0.9829	0.9704	0.8587	0.5685	0.2372	0.0526	0.003	-0.003	-0.0038	-0.005	-0.0061	-0.005	-0.0018
-0.0061	-0.005	-0.0018	0.0014	0.0017	0.0003	-0.0007	-0.0015	-0.0025	-0.0031	-0.0023	0.0383	0.2197	0.5331	0.8005	0.9432	0.985	0.9882	0.9863	0.9845	0.9836	0.9827	0.966	0.8641	0.6551	0.4217	0.1956	0.047	0.0032	-0.0008	-0.0015	-0.0023	-0.0026	-0.0031	-0.0043	-0.006	-0.0059	-0.0042	-0.002	0.0014	0.0025	0.0015	0.0008	0.0005	0.0002	-0.0001
0.0036	0.0003	0.0001	0	-0.0003	-0.0011	-0.0019	-0.0023	-0.0027	-0.0041	-0.0052	0.0153	0.1539	0.474	0.7901	0.9428	0.9836	0.9882	0.986	0.9866	0.9874	0.9838	0.9821	0.9827	0.9821	0.9822	0.9839	0.9857	0.9875	0.988	0.9826	0.9541	0.9114	0.9116	0.9135	0.8627	0.8629	0.9335	0.9668	0.8951	0.6729	0.3764	0.1544	0.0414	0.0052	-0.0004
0.0009	0	-0.0008	-0.0019	-0.003	-0.0044	-0.0046	-0.002	0.0013	0.002	0.0065	0.05	0.177	0.3982	0.6707	0.8463	0.8879	0.9216	0.9657	0.9817	0.9534	0.8446	0.6824	0.5865	0.6333	0.7759	0.8403	0.7373	0.5993	0.5444	0.5007	0.4308	0.3517	0.1998	0.056	0.0054	-0.0003	-0.0008	-0.0015	-0.0025	-0.0035	-0.0048	0.0038	0.0509	0.1082	0.0893
0.007	0.0016	0.0005	-0.0002	-0.001	-0.002	-0.0031	-0.0045	-0.0053	-0.0032	0.0099	0.0843	0.2703	0.521	0.7679	0.932	0.9833	0.9872	0.9855	0.984	0.983	0.9812	0.9765	0.97	0.8953	0.6102	0.2257	0.0325	-0.0018	-0.0033	-0.0043	-0.0058	-0.0054	-0.0025	0.0012	0.0022	0.0011	0.0003	-0.0001	-0.0005	-0.0012	-0.0021	-0.0025	-0.0031	-0.0047	-0.0058
0.0011	0.0003	-0.0001	-0.0005	-0.0012	-0.0021	-0.0025	-0.0031	-0.0047	-0.0058	-0.0041	0.0094	0.1117	0.405	0.7629	0.9484	0.9587	0.8365	0.7035	0.7472	0.7423	0.4466	0.1283	0.014	0.0011	0.0003	-0.0001	-0.0004	-0.0009	-0.0019	-0.0027	-0.0031	-0.0043	-0.006	-0.0056	-0.0031	0.0002	0.0024	0.0017	0.0006	0.0001	-0.0003	-0.0008	-0.0037	-0.0051	-0.0042
-0.0037	-0.0051	-0.0042	-0.0009	0.0022	0.0022	0.0011	0.0004	-0.0002	-0.0009	0.0042	0.0365	0.1097	0.2477	0.5068	0.7906	0.8683	0.6501	0.3152	0.2024	0.398	0.6445	0.7769	0.8534	0.7467	0.3953	0.1034	0.0087	-0.0014	0.0007	0.0013	0.0004	-0.0002	-0.001	-0.0019	-0.0027	-0.0039	-0.0054	-0.0047	0.0128	0.1384	0.4602	0.8028	0.957	0.9848	0.9876
-0.0014	0.0007	0.0013	0.0004	-0.0002	-0.001	-0.0019	-0.0027	-0.0039	-0.0054	-0.0047	0.0128	0.1384	0.4602	0.8028	0.957	0.9848	0.9876	0.9874	0.9842	0.9332	0.7391	0.4737	0.2993	0.1547	0.0382	-0.002	-0.0062	-0.0048	-0.0024	0.0012	0.0031	0.0021	0.0007	-0.0001	-0.0006	-0.0012	-0.0021	-0.0027	-0.0033	-0.0049	-0.0059	-0.0043	-0.0009	0.002	0.0019
0.0019	-0.0031	-0.0043	-0.0052	-0.0034	-0.0002	0.0021	0.0017	0.0008	0.0002	0.0001	0.0324	0.2251	0.6043	0.8951	0.9809	0.9883	0.9883	0.9738	0.8504	0.5282	0.1896	0.1123	0.3605	0.7355	0.9397	0.9849	0.9883	0.9873	0.9749	0.8478	0.5005	0.1489	0.0163	0.0006	-0.0002	-0.0007	-0.0014	-0.0023	-0.0027	-0.0032	-0.0046	-0.0062	-0.0052	-0.0033	-0.0013
0.0015	0.0005	-0.0006	-0.0019	-0.002	-0.0005	0.0008	0.0003	-0.001	-0.0015	0.0045	0.0745	0.3199	0.6767	0.9107	0.98	0.986	0.9855	0.9871	0.9878	0.987	0.9861	0.9857	0.9856	0.9856	0.9847	0.9828	0.9845	0.9866	0.9859	0.984	0.9837	0.9843	0.9478	0.731	0.3347	0.0686	0.0035	-0.0001	-0.0011	-0.0024	-0.0018	0.001	0.0018	0.0005	-0.0012
-0.0016	0.0015	0.0019	0.0009	0.0001	-0.0007	-0.0018	-0.0028	-0.0043	-0.005	0.0011	0.0631	0.2898	0.6357	0.8595	0.9291	0.9613	0.9754	0.9812	0.9679	0.8108	0.4452	0.133	0.0571	0.2283	0.5804	0.8638	0.9694	0.9829	0.9013	0.6036	0.2181	0.0306	-0.0015	-0.0028	-0.0031	-0.004	-0.0055	-0.0054	-0.0029	0.0005	0.002	0.001	0.0026	0.0222	0.0759
-0.0015	-0.0028	-0.0031	-0.004	-0.0055	-0.0054	-0.0029	0.0005	0.002	0.001	0.0026	0.0222	0.0759	0.1886	0.4273	0.7383	0.9326	0.983	0.9871	0.9862	0.9846	0.985	0.9862	0.9862	0.986	0.9789	0.8922	0.6177	0.2618	0.0552	0.0031	-0.0018	-0.0025	-0.0027	-0.0031	-0.0041	-0.0061	-0.0066	-0.0045	-0.0034	-0.002	0.0015	0.0031	0.0019	0.0009	0.0004
0.0619	0.0138	-0.0031	-0.0054	-0.0052	-0.0035	-0.0005	0.0026	0.0025	0.0011	0.0007	0.0303	0.2161	0.5936	0.8898	0.978	0.9837	0.9848	0.9878	0.9888	0.9884	0.9882	0.9874	0.9865	0.9868	0.9875	0.9872	0.9875	0.9892	0.9898	0.9885	0.9873	0.9837	0.9136	0.6403	0.2508	0.0405	0.0027	0.0041	0.0035	0.0019	0.001	0.0006	0.0004	0.0002	-0.0001
success
Time (s)	Trial
0.465	1
0.455	3
0.445	8
0.465	11
0.45	15
0.46	20
0.46	44
0.42	51
0.43	54
0.445	59
0.525	61
0.46	71
0.48	74

## Sheet: fig.2f
fig.2f
fluorescence
-0.0364	-0.0364	-0.0364	-0.0364	-0.0364	-0.0364	-0.0364	-0.0364	-0.0364	-0.0364	-0.0364	-0.0364	-0.0364	-0.0364	-0.0364	-0.0364	-0.0364	-0.0364	-0.0364	-0.0364	-0.0364	-0.0364	-0.0364	-0.0364	-0.0364	-0.0364	-0.0364	-0.0364	-0.0364	-0.0364	-0.0364	-0.0364	-0.0364	-0.0364	-0.0364	-0.0364	-0.0364	-0.0364	-0.0364	-0.0364	-0.0364	-0.0364	-0.0364	0.2404	0.1693	0.0425
-0.0169	0.0066	-0.0324	-0.0235	-0.0547	-0.0324	-0.0381	-0.0225	-0.0617	-0.0527	-0.0113	0.0185	-0.0376	-0.0173	0.0375	-0.0276	0.0097	-0.0219	0.021	-0.0105	0.0192	-0.0277	-0.0059	-0.0174	-0.0095	0.1185	0.0687	0.1715	0.1919	0.184	0.1791	0.0797	0.1197	0.0293	0.0127	0.0152	0.0382	-0.0462	-0.0071	-0.0249	0.0757	0.0812	0.0733	-0.0076	-0.0013	-0.0065
-0.0328	-0.0094	0.0427	-0.06	0.1254	0.1293	0.0752	0.0338	0.1976	0.6848	0.5991	0.5292	0.3944	0.2449	0.1893	0.1017	0.1041	0.0451	0.0376	0.0531	0.0152	-0.0125	0.0219	-0.1009	0.0467	0.0214	0.0451	0.0093	0.0195	0.0224	-0.0283	0.0061	-0.0189	-0.0621	-0.0249	0.0018	-0.0628	-0.0273	-0.0705	-0.0535	-0.0343	-0.0439	0.0167	-0.0275	0.0182	-0.0042
0.0033	-0.0126	-0.045	-0.074	-0.0728	-0.0365	-0.0144	-0.0496	-0.01	-0.029	0.0483	0.0893	0.2919	0.5193	0.4793	0.3063	0.2572	0.2575	0.2371	0.1383	0.1195	0.0995	0.0234	0.029	-0.0375	-0.0125	-0.0079	0.0192	0.0497	0.0579	-0.0106	0.0457	-0.0931	-0.0062	-0.0006	-0.0727	-0.0537	0.0321	0.0689	-0.0269	0.0038	-0.0473	-0.0615	0.0117	-0.0223	-0.0196
-0.0078	0.0153	-0.0741	0.0143	0.0082	0.0007	-0.0287	-0.0632	-0.049	0.0947	0.2581	0.18	0.0875	0.1058	0.0719	-0.0008	0.0551	0.1098	0.0496	0.0496	0.0416	-0.0028	0.044	0.0063	-0.0268	0.0534	0.1826	0.1156	0.1549	0.1077	0.09	0.0696	0.0144	-0.04	-0.0923	-0.0178	-0.0261	0.0008	-0.0188	0.0161	-0.0184	-0.0439	-0.0601	-0.0095	-0.0423	-0.0416
0.0078	-0.0219	-0.0677	-0.0219	0	-0.0124	-0.0588	-0.0292	0.0117	-0.0365	0.008	0.0039	0.0399	0.0386	0.0453	0.0257	-0.0481	-0.021	-0.0097	-0.0891	-0.051	-0.0103	0.1323	0.4253	0.3488	0.2787	0.131	0.0949	0.1443	0.6629	0.6526	0.5603	0.3583	0.3243	0.2255	0.1764	0.0642	0.0139	0.0216	0.1004	0.6186	0.4871	0.3864	0.2697	0.1364	0.0654
-0.0082	-0.0493	-0.0056	0.0055	0.0047	-0.02	-0.0157	0.0074	-0.0062	-0.0655	-0.0219	0.0948	0.391	0.3326	0.3885	0.3435	0.2363	0.3211	0.4031	0.3693	0.2378	0.2181	0.1477	0.355	0.3119	0.242	0.505	0.6216	0.5198	0.3799	0.3101	0.2291	0.1121	0.0691	0.0803	0.0564	-0.0206	0.0516	0.0198	0.0262	-0.0404	0.0401	-0.0301	-0.0555	-0.0444	0.0511
-0.0582	-0.0275	-0.1006	0.0023	0.338	0.2719	0.239	0.1952	0.1649	0.1077	0.0709	0.0144	0.4889	0.4999	0.3859	0.3144	0.2422	0.1832	0.2062	0.1525	0.11	0.0911	0.0595	0.0394	0.0048	0.0259	-0.0152	-0.0756	-0.0109	-0.0154	0.1549	0.4472	0.3904	0.5472	0.8021	0.6531	0.4887	0.3984	0.3068	0.2204	0.1416	0.0464	-0.0032	0.0206	-0.0458	0.0422
-0.0155	0.0393	-0.0364	-0.0106	0.0102	-0.0294	-0.0541	0.0196	-0.0453	-0.0845	0.1152	0.0788	0.0827	0.0126	0.0687	-0.0103	-0.0142	0.0142	-0.0266	-0.0278	0.0089	0.0815	0.0214	0.0501	0.2703	0.2497	0.1613	0.1309	0.0356	0.1118	0.0306	0.0733	0.0322	-0.0025	-0.0086	-0.0529	0.0662	-0.0134	-0.0132	0.0043	-0.0316	-0.0937	-0.0501	-0.0284	0.2416	1.0963
-0.0025	-0.0086	-0.0529	0.0662	-0.0134	-0.0132	0.0043	-0.0316	-0.0937	-0.0501	-0.0284	0.2416	1.0963	1.1434	0.8783	0.6384	0.487	0.4055	0.2778	0.1815	0.128	0.1138	0.073	0.0676	0.0187	0.0298	-0.0173	-0.006	-0.034	-0.0123	0.0058	0.0349	-0.0617	0.0125	-0.0127	-0.0376	-0.0151	-0.0324	0.0008	-0.0133	-0.0748	-0.0712	-0.04	-0.0035	-0.047	-0.0097
-0.0035	-0.047	-0.0097	-0.0017	-0.0139	-0.042	-0.004	-0.0059	0.4212	0.3188	0.245	0.1702	0.4476	0.3337	0.3698	0.3092	0.4205	0.3613	0.305	0.2463	0.2089	0.1192	0.0966	0.0807	-0.0168	0.0224	0.0303	0.0202	0.0171	0.0092	-0.066	-0.0139	-0.0101	0.0021	-0.0296	-0.0304	0.0083	0.0018	0.0135	-0.033	-0.0117	0.0066	0.0189	-0.0096	-0.0158	-0.0236
-0.0378	-0.01	0.0754	0.001	0.0169	-0.0439	-0.0271	-0.0134	-0.0185	-0.0168	-0.0191	-0.0204	-0.02	0.0258	-0.0091	0.0159	0.0041	-0.0243	0.0295	0.04	0.0401	-0.0151	-0.0569	-0.0285	0.0199	-0.041	-0.0208	-0.0247	0.0261	0.0044	-0.0672	0.03	0.0605	0.0236	0.0295	-0.0301	0.0183	-0.0118	-0.0354	0.004	0.2853	0.2851	0.2363	0.1725	0.1665	0.0605
-0.0141	-0.0932	-0.0565	-0.0493	-0.0428	-0.0032	-0.0594	0.0395	0.2372	0.1639	0.1237	0.0534	0.1377	0.0951	0.0941	0.0496	0.0453	0.029	0.0151	0.0084	0.024	-0.0162	-0.0287	-0.0436	0.0005	0.0393	0.0088	0.0014	0.0064	0.2006	0.2	0.0834	0.0504	0.0519	0.0431	0.027	-0.0306	0.0454	-0.0064	-0.0349	-0.0171	-0.0073	-0.0509	-0.047	-0.0285	-0.0088
-0.0108	0.0391	0.0288	-0.0298	-0.0365	-0.0057	-0.0422	-0.0475	-0.0473	-0.0257	-0.0288	-0.0206	-0.0404	-0.0667	-0.0296	0.0281	0.0634	0.0667	0.0881	0.0589	0.4969	0.5394	0.4592	0.2852	0.2577	0.1884	0.0976	0.0367	0.0608	0.0056	0.0459	-0.042	-0.0264	-0.0099	0.4703	0.3588	0.3013	0.2482	0.1762	0.1145	0.0672	-0.03	-0.024	0.0166	-0.0693	-0.0208
-0.0454	-0.0529	-0.0216	0.0073	0.3175	0.2616	0.24	0.1592	0.0898	0.0667	0.0938	0.0501	0.1021	0.4222	0.7287	0.5767	0.554	0.4681	0.3295	0.2278	0.1763	0.1559	0.1208	0.0287	0.0481	0.0155	0.0289	0.0475	-0.0476	0.0393	-0.0051	-0.0023	-0.0126	0.0051	-0.0353	-0.0194	-0.0359	0.0034	-0.0749	-0.0201	-0.043	-0.043	-0.0349	-0.0026	-0.055	-0.0395
-0.0129	-0.0482	-0.0643	0.0076	-0.024	-0.0609	-0.0674	-0.0105	0.0608	0.3657	0.2631	0.1924	0.1432	0.0653	0.0512	0.3192	0.6235	0.5109	0.3325	0.3	0.2392	0.1973	0.1395	0.1099	0.1171	0.0841	0.0638	0.044	-0.0304	0.0255	-0.0636	-0.0063	-0.0367	-0.014	-0.0539	-0.0423	-0.0203	-0.0532	-0.0796	-0.0459	0.0004	0.1739	0.0921	0.0523	0.0437	0.0446
0.0255	-0.0636	-0.0063	-0.0367	-0.014	-0.0539	-0.0423	-0.0203	-0.0532	-0.0796	-0.0459	0.0004	0.1739	0.0921	0.0523	0.0437	0.0446	-0.0124	0.0679	-0.0018	-0.012	-0.0177	0.0173	-0.0446	-0.0035	0.0432	-0.0812	-0.0482	-0.0571	-0.0421	-0.0576	-0.0289	-0.0292	-0.0311	-0.0495	-0.0484	0.0715	0.1054	0.0361	0.0649	0.0434	0.0482	0.0539	0.0231	0.0144	0.0182
0.0182	-0.0419	-0.0475	-0.0294	0.034	0.0209	-0.032	-0.0417	-0.0501	0.0158	0.2808	0.229	0.2181	0.1363	0.1023	0.1164	0.0857	0.0209	0.0445	-0.0048	-0.0111	0.0103	-0.0064	-0.007	0.0045	0.0236	-0.0294	0.0409	-0.0152	0.0403	-0.0468	-0.03	-0.0129	-0.0273	-0.0197	-0.0153	-0.046	-0.0168	-0.0041	-0.0702	0.0173	0.0403	-0.0166	-0.0465	-0.0654	-0.0082
-0.0654	-0.0082	0.0912	0.1226	0.0998	0.0538	0.0471	0.0308	-0.0108	-0.0197	-0.0267	-0.0063	0.016	0.03	-0.037	0.203	0.283	0.7655	0.6906	0.5894	0.3979	0.3348	0.3128	0.2251	0.0948	0.0305	0.0464	-0.0088	0.0567	0.0052	-0.0203	-0.0632	-0.0206	-0.0555	-0.0234	-0.0513	-0.0307	0.0171	-0.0671	0.0002	-0.0631	-0.0525	-0.0061	-0.0165	-0.0333	-0.0319
0.0002	-0.0631	-0.0525	-0.0061	-0.0165	-0.0333	-0.0319	-0.0295	-0.007	-0.1012	-0.0343	-0.0268	-0.0283	0.0505	0.0337	0.0111	0.0232	0.0329	0.0132	0.0045	-0.0212	0.0291	0.435	0.2876	0.2217	0.1641	0.0967	0.1233	0.1018	0.2423	0.5044	0.4411	0.3594	0.2124	0.1288	0.1345	0.0902	0.0093	-0.0023	0.0074	0.0155	-0.0259	0.0635	0.1584	0.1129	0.0597
-0.0567	-0.0175	0.0158	-0.0276	0.0026	0.0075	-0.026	-0.0386	-0.0094	-0.0022	0.1108	0.1693	0.0774	0.0677	0.0533	0.0274	0.0333	-0.0164	0.0203	-0.0154	-0.0049	-0.0253	-0.0561	-0.0442	-0.0008	-0.016	-0.0117	-0.0311	-0.0423	-0.0213	0.0317	-0.0644	0.0739	0.0494	0.1507	0.7755	0.6604	0.4872	0.4343	0.3112	0.1995	0.1186	0.1057	0.0794	0.0291	0.0306
0.0442	0.0037	0.0072	0.0086	-0.03	-0.0131	-0.0375	-0.0341	-0.037	-0.0097	-0.0583	0.0025	-0.0306	-0.0098	0.0029	0.0209	0.0082	-0.0828	-0.0259	0.143	0.4307	0.3759	0.2555	0.182	0.1403	0.0825	0.3491	0.4982	0.3817	0.3621	0.743	0.5891	0.4991	0.331	0.301	0.3175	0.1863	0.071	0.07	0.067	0.0322	0.0175	0.0218	0.0441	-0.0235	-0.0326
-0.0611	0.0191	0.3426	0.4369	0.2391	0.2192	0.1075	0.1538	0.0824	0.0016	0.054	0.0408	0.0081	0.042	0.0048	-0.023	-0.0048	-0.0052	-0.0232	-0.0346	-0.0233	-0.0068	-0.0098	-0.0117	0.0101	0.0123	0.0178	0.0218	0.0174	-0.0558	-0.0076	-0.0054	-0.0173	-0.033	-0.0274	-0.0103	-0.0183	-0.0491	-0.0102	-0.0233	-0.0677	-0.0438	-0.0322	0.0576	0.0183	0.023
-0.0183	-0.0491	-0.0102	-0.0233	-0.0677	-0.0438	-0.0322	0.0576	0.0183	0.023	0.0145	-0.0351	0.0047	-0.024	0.0367	0.054	0.0466	0.2969	0.3193	0.282	0.2765	0.229	0.159	0.565	0.6311	0.5602	0.4113	0.2734	0.1865	0.1354	0.1089	0.0738	0.0567	0.0049	0.0427	0.0159	0.0465	0.0075	0.0337	-0.0184	-0.0108	0.0089	-0.0459	-0.0495	-0.0178	0.0032
-0.0438	-0.0557	-0.0445	-0.0309	-0.0049	-0.0647	0.2211	0.2506	0.1535	0.7132	0.7816	0.6062	0.4477	0.3024	0.1881	0.234	0.2227	0.1884	0.0936	0.0487	0.0308	-0.029	0.0072	-0.0264	-0.0474	-0.0116	0.1324	0.3314	0.332	0.2026	0.1668	0.0913	0.0738	0.0305	-0.0254	-0.0063	-0.0585	-0.0383	0.3808	0.259	0.3213	0.6087	0.5339	0.348	0.2912	0.1981
0.0236	-0.0311	-0.0217	0.0245	0.024	0.0181	-0.0299	0.0697	0.0451	0.0115	0.0514	0.0276	-0.0208	0.0098	-0.0256	-0.0277	-0.0385	-0.0485	-0.0783	-0.057	0.0179	0.321	0.246	0.1491	0.1227	0.0875	0.0543	0.0597	0.0142	-0.0063	0.0959	0.2651	1.1164	0.8718	0.6786	0.5995	0.3891	0.2994	0.2463	0.0623	0.057	0.0335	0.0403	0.0475	0.0263	-0.0651
0.0475	0.0263	-0.0651	-0.0507	-0.0326	-0.004	-0.0631	-0.0562	-0.0862	-0.0255	-0.0793	-0.0076	0.1032	0.0185	0.0702	0.1399	-0.0038	-0.0006	-0.024	0.0171	0.0108	-0.0123	-0.0037	0.0185	-0.0154	0.0489	0.0038	-0.0022	-0.0386	0.0393	-0.0326	0.0007	0.0028	0.0685	0.0547	0.0051	-0.0031	-0.0126	0.0043	-0.0165	-0.0385	0.1431	0.0652	0.0399	0.0457	0.1424
0.1431	0.0652	0.0399	0.0457	0.1424	0.1383	0.0688	0.0223	0.0773	0.0525	0.0324	0.0433	0.0047	0.0643	0.1813	0.1251	0.0475	0.0641	0.0062	0.0291	-0.025	-0.0273	0.0072	-0.0497	-0.0451	-0.0679	-0.1199	-0.0414	-0.069	-0.0781	-0.0394	0.049	0.0475	0.0167	0.0182	-0.0248	-0.0502	-0.0474	0.0024	-0.0227	0.0124	-0.0041	0.3157	0.2959	0.2033	0.0998
-0.0292	-0.0217	-0.0213	0.0528	-0.0141	-0.0088	-0.005	0.013	-0.0344	-0.0094	-0.0052	0.098	0.7856	0.7744	0.6743	0.4816	0.3444	0.3203	0.1916	0.1204	0.1038	0.1362	0.1149	0.0143	0.0327	0.0084	0.011	-0.0384	-0.0323	0.058	-0.0098	-0.0226	-0.006	-0.0132	0.021	-0.0316	0.0016	-0.0501	-0.0427	-0.0131	-0.0819	-0.0187	-0.0179	0.0143	0.002	0.0163
0.0264	0.0167	-0.0411	-0.0358	-0.0884	0.041	-0.0221	-0.0244	0.0094	-0.0225	0.004	-0.0359	0.0019	0.0227	0.0018	-0.0012	0.0487	0.0605	0.151	0.1767	0.1872	0.624	0.6185	0.4869	0.3348	0.2671	0.1909	0.3922	0.4222	0.3739	0.2769	0.2257	0.1405	0.1431	0.0853	0.095	0.014	-0.0265	-0.005	0.0129	-0.0109	-0.0731	0.0487	-0.0409	0.0062	0.0174
0.0143	0.035	0.0588	0.0034	-0.0449	-0.0265	-0.0341	-0.0028	0.1297	0.2918	0.1659	0.3285	0.8036	0.7329	0.4793	0.4644	0.3136	0.2601	0.1423	0.0964	0.103	0.0542	0.007	0.0455	0.0168	-0.0129	0.0089	-0.0039	-0.0435	0.0047	-0.0213	-0.0509	-0.0135	-0.0471	-0.059	-0.0311	-0.0247	-0.0231	0.0319	0.1791	0.4369	0.3725	0.2813	0.1471	0.124	0.0774
-0.0134	-0.0239	-0.0656	-0.0114	-0.0013	0.0154	-0.0079	-0.0373	-0.0435	-0.033	0.0023	0.2552	0.1867	0.1593	0.1245	0.0604	0.0495	0.0719	0.0423	-0.0103	-0.0033	0.0145	0.1062	0.0776	0.0426	0.0974	-0.026	0.0198	-0.0061	-0.0505	-0.0115	-0.0166	-0.0198	0.0665	0.0028	0.0491	-0.008	0.0587	0.0233	0.0202	-0.0289	0.0261	0.0042	-0.0279	-0.001	-0.0451
-0.0675	-0.074	-0.0431	-0.0171	-0.102	-0.04	-0.0135	-0.0136	0.3247	0.2596	0.2343	0.2297	0.1611	0.0914	0.0813	0.0505	-0.0014	0.0199	0.0127	0.0317	-0.0369	-0.0319	-0.0484	-0.0078	-0.0161	0.1336	0.014	0.0386	-0.0408	-0.0013	0.0817	0.2904	0.1898	0.5759	0.6109	0.4611	0.3625	0.2573	0.2182	0.1084	0.0752	0.1329	0.5792	0.5021	0.3295	0.2864
-0.0575	-0.0781	-0.0481	0.0011	-0.0342	0.0116	-0.0186	-0.0276	-0.0724	-0.0003	-0.049	0.0388	0.2244	0.194	0.1033	0.1297	0.0928	0.024	0.0585	-0.0008	0.0117	0.0039	-0.0266	-0.0682	-0.0104	-0.0463	-0.0137	-0.04	-0.084	-0.1055	-0.0395	-0.0114	-0.0164	-0.0174	-0.0159	0.1234	0.3272	0.2544	0.2288	0.1629	0.0878	0.0533	0.0134	-0.0023	0.0431	-0.0092
-0.04	-0.084	-0.1055	-0.0395	-0.0114	-0.0164	-0.0174	-0.0159	0.1234	0.3272	0.2544	0.2288	0.1629	0.0878	0.0533	0.0134	-0.0023	0.0431	-0.0092	0.0345	0.0113	0.0136	-0.0149	-0.0243	-0.006	0.0076	-0.0104	0.0101	-0.0071	-0.0114	0.0845	0.1563	0.1063	0.1198	0.0507	0.0192	-0.02	-0.0089	-0.0393	-0.0206	0.0074	-0.0274	-0.0078	-0.0204	-0.0678	-0.0619
-0.0233	-0.0073	-0.0288	-0.0035	-0.0097	-0.0279	-0.0278	0.0096	0.1867	0.225	0.1715	0.4495	0.5233	0.4587	0.2878	0.2534	0.1857	0.0985	0.1402	0.0353	-0.0093	0.0426	0.031	0.0191	-0.0084	0.0127	0.0336	0.0234	0.0109	-0.0564	-0.023	-0.0691	-0.0428	-0.0119	-0.0212	-0.0262	-0.0598	0.014	-0.0343	-0.007	0.062	0.0017	-0.0336	0.0304	0.0089	-0.0359
-0.007	0.062	0.0017	-0.0336	0.0304	0.0089	-0.0359	-0.0294	-0.0519	-0.0702	-0.0367	-0.0157	0.1281	0.23	0.2002	0.13	0.0915	0.0435	0.0279	0.0028	0.0068	0.1019	0.0039	0.0057	0.0003	-0.0334	-0.0501	-0.0153	-0.0027	-0.0245	0.0203	-0.0288	-0.0153	0.0438	0.2902	0.2118	0.1831	0.4605	0.5897	0.4409	0.3661	0.2244	0.1385	0.0995	0.0409	0.0112
0.1967	0.1495	0.093	0.0434	0.015	0.0419	0.0413	0.0149	-0.0218	-0.0523	0.0242	-0.0204	-0.0353	-0.0541	0.0257	-0.0541	0.0032	-0.0205	-0.0439	-0.006	-0.0198	-0.0168	0.0182	0.0709	0.0093	-0.0066	0.0331	0.028	0.002	0.0257	-0.0012	0.0191	0.0036	-0.032	-0.0183	0.0056	-0.0232	-0.0145	-0.0119	0.0194	0.0029	0.0459	0.0236	0.0059	0.0564	-0.006
0.0063	0.0572	-0.0118	0.0214	-0.0151	-0.016	-0.0615	-0.0354	-0.0542	-0.0227	0.0845	0.0945	0.0555	0.0152	0.0073	0.0231	0.0333	0.0082	0.053	-0.0632	0.0065	0.0374	0.0375	-0.0344	-0.0068	-0.0421	-0.0384	-0.0515	-0.0149	-0.0546	-0.0608	-0.0776	-0.0271	-0.0467	0.1547	0.3048	0.2474	0.1976	0.1628	0.0641	0.0466	0.073	0.2559	0.1666	0.098	0.0768
-0.0453	0.0221	-0.0039	0.0098	-0.0162	-0.0173	-0.0356	-0.0191	-0.0266	0.2352	0.2866	0.1924	0.1718	0.0214	0.0069	0.0409	0.119	0.0139	0.0179	-0.0133	-0.0422	-0.0144	-0.0324	-0.0121	-0.0012	0.0116	-0.0317	-0.062	-0.0517	-0.0112	-0.0265	-0.0176	0.117	0.0657	0.0229	0.0041	0.0203	0.028	0.0255	0.1526	0.1736	0.1111	0.1063	0.3326	0.305	0.2542
0.4563	-0.0292	-0.0065	-0.0331	-0.015	0.0137	0.0482	0.1079	0.0219	0.0601	0.4668	0.7034	0.6007	0.4353	0.3392	0.2655	0.2133	0.1516	0.1483	0.1081	0.0537	0.0604	0.0261	-0.0102	-0.038	-0.0419	0.0004	-0.0084	-0.0378	-0.0379	0.005	-0.0393	0.0778	0.0484	0.0166	-0.012	0.0003	-0.0484	-0.0018	-0.0108	0.0136	-0.04	-0.0226	-0.0153	-0.0089	-0.0072
-0.0153	-0.0089	-0.0072	-0.0302	0.0543	0.1089	0.0682	0.027	0.0228	-0.0032	0.0157	0.0031	0.0149	-0.0382	-0.0485	-0.0221	-0.0058	-0.0291	-0.0327	0.0295	0.0025	-0.045	-0.0263	-0.0329	0.0136	0.0098	-0.0346	-0.0161	-0.0167	-0.0224	0.0309	-0.031	-0.0238	0.2065	0.4171	1.282	1.1221	0.9552	0.7017	0.5129	0.4554	0.7506	0.5792	0.4459	0.3092	0.2486
-0.0373	-0.0313	-0.002	-0.0115	-0.0535	-0.0426	-0.0049	-0.0151	0.0699	0.2177	0.2714	0.2282	0.4394	0.502	0.3301	0.258	0.1711	0.1096	0.1433	0.0455	0.0217	0.0252	-0.0055	-0.0127	-0.023	0.1051	0.0851	0.0586	0.0267	0.097	0.0456	-0.0133	-0.0653	-0.0393	-0.0851	-0.0277	-0.0922	-0.0383	0.1495	1.1399	1.1056	0.8694	0.6437	0.4025	0.3239	0.1584
0.0585	0.006	-0.0533	-0.0155	0.0072	0.0009	-0.0692	-0.022	0.0011	-0.0371	-0.053	0.083	0.3628	0.2766	0.235	0.149	0.1646	0.1449	0.0602	0.0678	0.0398	0.004	0.0365	0.0173	0.013	0.0345	-0.0379	0.0294	-0.0417	-0.0026	-0.0053	-0.0254	0.0249	-0.0324	-0.0031	-0.0007	-0.0168	-0.0495	0.0028	-0.0413	-0.0237	0.0362	-0.0086	-0.021	0.0322	-0.0013
-0.0211	-0.0041	-0.027	-0.0421	0.0033	-0.0241	-0.0407	-0.04	-0.0521	-0.0728	-0.0365	0.3131	0.2776	0.2883	0.1956	0.1684	0.035	0.0334	0.025	0.0333	0.0293	0.0412	-0.0026	-0.0116	-0.0034	-0.0475	-0.0598	-0.0381	0.0214	-0.0135	-0.0413	-0.0502	0.0038	0.0646	0.0975	0.0027	0.0082	-0.0015	0.0077	-0.0246	0.0567	0.024	-0.0004	-0.0062	-0.0071	0.0247
0.0975	0.0027	0.0082	-0.0015	0.0077	-0.0246	0.0567	0.024	-0.0004	-0.0062	-0.0071	0.0247	0.0101	0.2374	0.3108	0.2287	0.1447	0.0791	0.0439	0.048	0.0393	0.0546	0.0426	-0.0404	0.004	-0.0504	0.0092	0.0282	-0.0188	-0.0213	-0.014	-0.0085	-0.0412	-0.0064	-0.024	0.0074	0.0006	-0.0163	0.0138	-0.087	-0.0652	-0.0167	-0.0094	0.0271	0.2949	0.2962
0.0074	0.0006	-0.0163	0.0138	-0.087	-0.0652	-0.0167	-0.0094	0.0271	0.2949	0.2962	0.1693	0.0954	0.1598	0.0913	0.0745	0.1151	0.0029	0.0372	0.0498	0.0075	-0.0226	-0.015	-0.0228	-0.0428	-0.0238	-0.0513	0.0026	0.0055	-0.0361	-0.0369	0.0257	-0.0251	-0.0033	-0.0163	-0.0394	-0.0166	0.0489	-0.0134	0.0149	-0.052	-0.0054	-0.0355	-0.028	-0.0176	0.0411
-0.0134	0.0149	-0.052	-0.0054	-0.0355	-0.028	-0.0176	0.0411	0.0164	-0.0237	0.0617	-0.009	0.2837	0.251	0.1767	0.0914	0.1201	0.1194	0.0438	0.0005	-0.0032	-0.0298	0.0171	0.0124	-0.051	-0.0147	-0.0773	-0.0365	-0.0372	0.0089	-0.0428	-0.0275	-0.0659	-0.0208	0.292	0.2354	0.1796	0.1358	0.0598	0.052	0.0265	0.4216	0.5451	0.514	0.2643	0.2653
-0.0491	-0.0069	0.0507	0.0459	0.0281	0.0018	-0.033	-0.0565	-0.059	0.4483	0.3319	0.8373	0.9247	0.7468	0.5936	0.4374	0.2173	0.1757	0.1283	0.0916	0.081	-0.0218	0.0406	0.0279	-0.0107	0.1105	0.1444	0.1034	0.112	0.0757	0.0594	0.0091	-0.0178	0.0163	-0.0312	0.0152	-0.0049	0	-0.0474	-0.0497	-0.0151	-0.0335	-0.0633	-0.0093	0.061	-0.0219
-0.0633	-0.0093	0.061	-0.0219	0.0726	-0.0194	0.0405	-0.019	-0.0416	0.1349	0.2794	0.2064	0.1934	0.1003	0.1327	0.0347	0.0355	0.004	0.0053	0.0059	0.0339	0.0098	0.0032	0.0062	0.0252	-0.0458	-0.0032	0.0087	-0.0392	-0.0198	-0.0347	-0.0508	-0.006	-0.0171	0.0099	-0.0377	0	0.0124	-0.0415	0.0004	-0.0123	-0.0006	-0.023	-0.0215	-0.0083	-0.0113
0.0309	0.0706	0.0154	0.0041	-0.0045	-0.0483	-0.0421	-0.0503	-0.0575	-0.0462	-0.0165	-0.0398	-0.0225	-0.0085	0.0087	-0.0062	0.019	-0.0363	0.0367	0.0157	-0.0129	0.0046	-0.0225	-0.026	-0.0157	-0.0223	-0.0456	0.0752	0.1399	0.056	0.0883	0.0629	0.0265	0.0052	0.0033	0.0577	0.0635	-0.0143	0.0382	-0.0229	0.0197	-0.0071	-0.0244	-0.0172	-0.0556	-0.0198
-0.0002	-0.0011	-0.0364	-0.0484	-0.002	-0.0297	0.0499	-0.0376	0.0266	0.0178	0.01	-0.0117	0.1217	0.3409	0.2165	0.2154	0.0998	0.0768	0.0701	0.0598	0.0252	-0.0021	-0.0247	0.0063	-0.0018	-0.0574	-0.0077	0.017	0.0168	-0.0083	-0.0315	-0.0104	0.0118	-0.0245	0.0055	0.0175	0.0064	0.0034	0.0139	-0.0241	-0.0105	-0.0177	0.0171	-0.0176	0.0211	-0.045
0.0211	-0.045	-0.0122	-0.0087	-0.0125	0.001	-0.0573	-0.0099	0.0217	-0.0176	-0.0005	0.0369	0.3118	0.2688	0.19	0.1981	0.2009	0.538	0.517	0.4403	0.3108	0.2188	0.1871	0.0878	0.0702	0.0892	0.0088	0.0339	0.0618	0.0357	0.0031	0.011	-0.0683	-0.0347	-0.074	-0.0354	-0.0066	-0.0273	-0.018	0.0294	-0.0161	-0.0411	0.0029	-0.0224	-0.07	-0.0205
0.12	0.3979	0.2716	0.2329	0.1857	0.1548	0.1003	0.0936	0.0517	-0.0192	-0.0376	0.3504	0.4825	0.426	0.2867	0.1762	0.1715	0.1104	0.1029	0.0811	0.0113	-0.0493	-0.0303	0.0982	0.0296	0.0226	-0.0251	-0.0014	-0.0401	-0.0474	-0.0372	0.0141	-0.0115	-0.0432	0.0151	-0.0516	-0.086	0.0112	-0.0506	0.0178	-0.0002	-0.0294	0.0323	-0.0019	-0.0086	-0.0034
-0.0202	-0.0355	0.0085	0.0152	0.036	-0.0425	-0.0284	-0.015	-0.0603	-0.01	-0.0339	0.0374	0.3839	0.9124	0.6504	0.5674	0.3884	0.3144	0.2381	0.167	0.3725	0.4222	0.2887	0.2164	0.1999	0.1042	0.0758	0.041	0.0186	-0.0278	0.0393	0.0136	-0.0091	0.0031	-0.0325	-0.023	0.0096	-0.0264	-0.0323	0.0011	-0.021	-0.0272	0.0184	-0.0267	-0.035	0.0164
-0.0267	-0.035	0.0164	-0.0146	-0.015	-0.0164	0.036	0.0201	0.0836	0.2796	0.2334	0.1771	0.1133	0.0494	-0.0249	0.0367	0.0023	-0.0159	-0.0328	-0.0276	0.0228	0.0178	0.3889	0.3577	0.312	0.1835	0.1612	0.0874	0.0465	0.0281	0.0223	-0.0186	0.0199	-0.0438	-0.0462	0.0089	-0.0193	-0.0248	-0.0648	-0.036	0.0145	0.1365	0.0893	0.1002	0.0948	0.0033
0.0465	0.0281	0.0223	-0.0186	0.0199	-0.0438	-0.0462	0.0089	-0.0193	-0.0248	-0.0648	-0.036	0.0145	0.1365	0.0893	0.1002	0.0948	0.0033	0.0221	-0.0069	-0.0409	0.0015	-0.0012	0.0523	0.0039	-0.0426	0.0021	-0.0131	-0.0491	-0.0312	-0.0289	-0.0941	-0.1041	0.154	0.1277	0.1812	0.2432	0.2914	0.1435	0.1163	0.3879	0.3849	0.2958	0.1855	0.1538	0.1494
-0.0448	-0.0724	0.0307	0.0587	0.0405	0.0049	-0.0417	-0.0167	0.0477	-0.0016	-0.0186	-0.0029	0.3425	0.3678	0.2864	0.2287	0.1551	0.1042	0.0475	0.0746	0.0149	0.0341	0.0204	-0.0261	0.01	0.0069	0.0257	0.0221	-0.0019	-0.0051	-0.0065	-0.0624	-0.02	-0.0066	-0.0576	0.0146	-0.0461	-0.0778	-0.043	-0.0399	-0.0266	-0.0024	-0.0479	-0.0258	0.0134	0.1203
0.2489	0.2591	0.1399	0.143	0.8194	0.7276	0.5318	0.3669	0.2929	0.1994	0.101	0.0745	0.0338	-0.035	-0.0567	0.0315	0.2354	0.1516	0.1005	0.029	0.0196	0.0102	-0.0235	-0.0287	-0.0319	-0.0545	-0.0791	0.0793	0.0599	0.0597	0.0312	0.0736	0.2371	0.167	0.1569	0.0836	0.0417	0.0144	0.0238	-0.0228	0.0142	0.0281	0.0016	-0.0072	-0.0267	0.0036
0.0193	-0.0109	0.0109	-0.0107	-0.0054	-0.0183	-0.0985	-0.0048	0.017	-0.0574	-0.0054	-0.0177	0.3248	0.3273	0.2798	0.1895	0.1389	0.1442	0.0579	0.0332	-0.0424	0.0626	-0.0232	0.036	-0.0232	-0.0573	0.0237	0.0205	-0.0418	-0.0156	-0.0269	-0.0256	-0.0126	0.0413	0.0043	0.0194	-0.0037	0.0068	0.012	-0.0504	-0.0317	0.0181	-0.0496	0.0124	-0.0183	0.039
-0.0644	-0.0404	-0.001	-0.0154	-0.0294	-0.0683	-0.0661	-0.0141	0.1445	0.1337	0.092	0.0873	0.5466	0.4637	0.3434	0.2673	0.1604	0.1764	0.0956	0.0633	0.073	0.0609	0.0613	-0.0002	0.032	-0.0495	-0.0287	-0.0335	-0.014	-0.0505	-0.02	-0.029	0.0061	-0.0175	-0.0134	-0.0397	-0.0424	-0.0287	0.1768	0.1566	0.1174	0.0466	0.0386	0.0652	0.0266	-0.0082
-0.0045	-0.0342	-0.0596	-0.0119	-0.0195	-0.0371	-0.006	0.0292	-0.0144	-0.0329	-0.0097	-0.015	0.2996	0.2745	0.1964	0.1792	0.1313	0.0793	0.0206	0.0209	0.0217	0.0155	-0.0097	0.0235	0.012	0.0113	0.0199	-0.0017	0.0218	-0.0065	-0.0258	-0.058	-0.0175	-0.0295	-0.033	-0.0315	-0.0239	-0.0578	-0.0072	-0.0144	0.0134	-0.0106	-0.0111	-0.0056	0.0278	-0.0158
-0.0578	-0.0072	-0.0144	0.0134	-0.0106	-0.0111	-0.0056	0.0278	-0.0158	0.0118	0.0242	0.0045	0.1447	0.3483	0.222	0.2106	0.13	0.0644	0.0692	0.0477	0.0222	0.0185	-0.0115	0.0301	-0.0187	-0.0041	-0.0472	-0.0058	0.014	-0.0334	0.0094	-0.0642	-0.0269	-0.0278	-0.0506	-0.0119	-0.0303	0.0336	0.0072	-0.0688	0.0972	0.156	0.119	0.0524	0.0217	0.0346
0.014	-0.0334	0.0094	-0.0642	-0.0269	-0.0278	-0.0506	-0.0119	-0.0303	0.0336	0.0072	-0.0688	0.0972	0.156	0.119	0.0524	0.0217	0.0346	0.0349	-0.0041	-0.0469	0.0036	0.0091	0.1335	0.1702	0.1247	0.0608	0.0042	-0.0031	-0.0385	0.0116	-0.0038	-0.0594	-0.0095	-0.0237	-0.0595	0.0351	0.0058	0.0711	0.0012	-0.0318	0.0299	-0.0413	-0.0144	-0.0076	0.0197
0.0197	-0.0017	-0.0193	-0.0065	-0.026	-0.035	-0.0448	-0.0305	-0.0196	-0.054	-0.06	0.0908	0.3417	0.2105	0.1544	0.1207	0.0698	0.1084	0.0561	-0.0009	0.0134	0.1376	0.1414	0.0831	0.029	0.0115	-0.0298	-0.0291	-0.0273	-0.0188	0.2096	0.1924	0.1438	0.1143	0.0731	-0.0167	-0.0055	0.0223	0.0022	0.055	0.0067	-0.025	0.0225	0.0305	-0.0054	-0.0426
-0.0054	-0.0426	0.0088	-0.0139	-0.0033	-0.0104	-0.016	0.0622	0.0424	0.065	0.0672	0.2253	0.3417	0.2936	0.1851	0.1396	0.1034	0.0433	0.0609	-0.0089	0.0095	0.001	-0.0303	0.0229	-0.0271	-0.0186	-0.0076	-0.0115	-0.0686	0.0059	-0.021	0.0161	-0.0004	0.0251	0.0136	-0.0301	-0.0056	-0.0416	-0.0661	-0.0415	-0.0702	-0.0103	-0.0332	0.1252	0.3538	0.6261
-0.0415	-0.0702	-0.0103	-0.0332	0.1252	0.3538	0.6261	0.508	0.3782	0.2464	0.1766	0.0872	0.0685	0.0284	0.1094	0.2982	0.2411	0.1576	0.1133	0.1041	0.0982	0.0254	0.044	-0.0035	0.0925	0.0379	0.0938	0.0214	0.0093	0.0059	-0.0066	-0.0078	-0.0651	-0.0214	-0.0257	-0.0128	-0.0626	-0.0099	-0.0696	-0.0076	-0.0468	-0.0095	-0.039	-0.0493	-0.0601	-0.0443
-0.0344	0.0308	-0.013	-0.0244	0.0114	-0.0133	0.0356	-0.0392	0.0336	-0.0201	-0.0223	-0.0077	0.0408	0.1522	0.1455	0.0966	0.0682	0.0552	0.0255	0.0123	-0.0231	-0.0327	0.0416	-0.044	-0.0217	0.0047	-0.0186	0.0007	-0.0529	-0.0094	0.0255	0.1333	0.2137	0.1552	0.1468	0.1538	0.0901	0.1066	0.1118	0.011	0.0444	0.0255	-0.0098	-0.0579	0.0025	-0.0026
-0.0165	-0.0119	0.0105	-0.0058	-0.0165	-0.0508	-0.0336	-0.0175	-0.0007	-0.0921	0.0134	-0.0181	0.2208	0.2183	0.1354	0.0234	0.0633	0.0477	-0.0041	0.0699	-0.0049	-0.0252	-0.0047	-0.0474	0.048	-0.0219	0.0345	-0.0356	-0.0121	-0.0334	0.0832	0.3038	0.1973	0.2666	0.888	0.7456	0.5558	0.4433	0.3122	-0.0162	-0.0305	-0.035	-0.0159	0.1286	0.192	0.3815
-0.0368	-0.0189	-0.0292	0.0092	0.0031	0.0059	0.0083	-0.0282	-0.0114	0.1777	0.2879	0.2166	0.1333	0.1124	0.073	-0.0058	0.0111	0.0216	0.0036	0.4775	0.5076	0.3815	0.2788	0.1804	0.1451	0.0687	0.0736	0	-0.1173	-0.0802	-0.1764	-0.0114	-0.0749	0.0411	-0.0379	-0.0204	-0.0324	0.0334	-0.005	-0.0328	0.0139	-0.0024	0.039	-0.0147	-0.0169	-0.0648
0.0065	-0.0014	-0.0021	-0.0238	-0.0214	-0.0106	0.015	0.0416	0.0454	0.0172	0.015	0.2517	0.2192	0.2192	0.1596	0.1467	0.0535	0.0606	0.1114	0.0348	-0.0295	0.0665	-0.006	0.1569	0.1289	0.0991	0.0663	0.1067	-0.0045	-0.0428	-0.0254	-0.0493	-0.0137	-0.0001	0.0294	0.0069	-0.0077	-0.0138	-0.0094	-0.0582	-0.0318	-0.0158	0.058	0.0129	-0.0195	-0.0595
-0.0132	-0.0323	-0.0204	0.0009	-0.0166	-0.0159	-0.0119	-0.0288	0.5181	0.5752	0.4429	0.3924	0.7034	0.584	0.9503	0.8733	0.7801	0.5442	0.4232	0.2426	0.2201	0.1949	0.0459	0.095	0.0966	0.0507	-0.0346	0.0192	-0.0371	0.0097	0.0201	-0.0425	-0.019	-0.0244	0.0037	0.0426	0.0291	-0.0042	0.0152	-0.055	0.0135	-0.0136	-0.0231	-0.0204	0.0277	-0.0056
-0.0204	0.0277	-0.0056	-0.041	-0.0097	-0.0313	0.0354	-0.013	-0.0423	-0.0122	-0.0418	-0.0343	0.5298	0.5276	0.4326	0.2429	0.2994	0.902	0.8395	0.6277	0.4499	0.3547	0.2524	0.2428	0.1678	0.1043	0.0336	0.0605	0.0398	-0.0072	0.0149	0.0063	0.0212	0.0096	-0.0267	-0.0169	-0.0388	-0.0202	0.0334	-0.0078	0.0051	0.0147	-0.0406	-0.0298	0.0109	0.0588
-0.0008	0.0145	-0.0445	0.0428	-0.0493	-0.026	0.0118	-0.0637	0.0097	-0.0557	0.0256	0.3201	0.7037	0.6476	0.4155	0.3659	0.1727	0.1395	0.0943	0.0381	0.0136	0.0281	-0.0031	0.0249	-0.0139	-0.0247	0.0696	0.0678	0.1143	0.02	0.0442	-0.0001	0.0351	-0.0263	-0.019	-0.0069	-0.0299	-0.0121	-0.0027	-0.0295	-0.0247	0.0111	-0.024	0.0076	-0.0359	-0.0513
-0.0333	-0.0019	-0.0295	-0.0605	-0.0254	0.0218	-0.0091	-0.0252	-0.0363	-0.0689	-0.0716	0.3446	0.7079	0.6704	0.5553	0.4116	0.3158	0.1863	0.1977	0.0475	0.1111	0.5116	0.604	0.5303	0.3939	0.2593	0.2708	0.13	0.1036	0.0814	0.0424	0.0111	0.0088	0.0012	-0.0216	0.0321	0.0068	-0.0175	-0.0373	-0.022	-0.0153	-0.0162	-0.0289	0.0293	0.015	-0.0007
-0.0379	-0.0331	-0.0325	-0.0752	0.0038	-0.0519	0.1931	0.3919	0.2543	0.2558	0.202	0.0967	0.0873	0.0721	0.0425	-0.0284	0.2293	0.1968	0.0704	0.1129	0.0453	0.0484	0.067	-0.0097	-0.0306	-0.0014	-0.0137	-0.051	-0.0377	-0.0352	-0.081	-0.0325	0.0086	-0.0182	-0.0428	-0.0236	-0.0388	0.0666	0.1505	0.0731	0.1143	0.0689	-0.0066	0.0123	-0.0268	-0.0075
-0.0388	0.0666	0.1505	0.0731	0.1143	0.0689	-0.0066	0.0123	-0.0268	-0.0075	0.0371	0.043	0.0548	-0.0321	0.0468	0.0384	0.0927	0.0082	-0.0135	0.0402	-0.0292	-0.027	-0.0204	-0.0014	-0.064	0.0169	0.0354	-0.0131	0.0129	0.0259	-0.0654	-0.0461	-0.0488	-0.0403	0.027	0.0424	-0.0186	-0.0036	-0.0098	-0.0029	-0.0145	0.0327	-0.0192	0.0497	-0.0125	0.029
0.0497	-0.0125	0.029	-0.0498	-0.0132	0.0024	-0.0361	-0.0051	-0.0369	-0.0399	-0.0696	0.0076	0.0479	-0.0089	0.015	0.0281	-0.0059	-0.0175	0.053	-0.0133	-0.0266	0.026	0.019	0.0132	0.0373	0.0192	-0.0007	0.014	0.0422	0.0223	0.0031	-0.0324	-0.0104	-0.0607	-0.0207	-0.0125	-0.0092	-0.0415	0.0033	0.0102	0.0134	0.2771	0.2125	0.1538	0.1457	0.083
0.0422	0.0223	0.0031	-0.0324	-0.0104	-0.0607	-0.0207	-0.0125	-0.0092	-0.0415	0.0033	0.0102	0.0134	0.2771	0.2125	0.1538	0.1457	0.083	-0.0057	0.0245	0.0123	0.0185	0.0233	-0.0157	-0.0078	-0.0098	-0.0113	-0.0148	0.0256	-0.0026	0.0281	-0.0253	-0.0016	0.0052	0.0021	0.0089	0.0118	0.0001	-0.0264	0.0291	-0.0394	-0.0019	-0.0526	-0.0197	0.0123	-0.0423
-0.0423	-0.0287	-0.0067	-0.0603	0.0278	-0.0047	0.0032	0.0083	-0.0085	-0.003	0.0728	0.2866	0.2427	0.3096	0.4443	0.3437	0.2985	0.251	0.1738	0.0987	0.0255	0.048	0.0261	-0.0272	0.0475	-0.0224	0.0045	0.0268	0.0529	-0.0099	-0.0056	-0.0001	0.0351	-0.001	-0.0169	-0.0469	-0.0261	-0.0134	-0.0193	-0.0482	0.009	-0.0181	-0.0212	-0.0445	0.0555	-0.0122
-0.0033	-0.0626	-0.0474	0.0634	0.0776	0.1007	0.026	0.0059	-0.0028	0.0196	0.0087	-0.0153	-0.033	-0.0305	-0.0055	-0.0472	0.0163	-0.0024	0.0221	-0.0054	-0.0107	0.0245	0.0015	-0.0313	-0.0218	0.0067	-0.0121	0.0015	0.1237	0.0967	0.1194	0.0739	0.0369	0.0222	0.031	-0.0202	-0.008	-0.0253	0.0001	-0.0103	-0.0411	-0.0547	-0.0507	-0.0136	-0.002	-0.0185
0.0068	-0.0082	-0.0211	0.0027	-0.0199	-0.0596	-0.0246	-0.0207	-0.0002	0.042	0.0151	0.0676	0.5537	0.4832	0.3499	0.6674	0.6142	0.5344	0.3582	0.2688	0.1305	0.1742	0.1133	0.17	0.0519	0.1213	0.0092	0.0048	0.0326	-0.0881	-0.0546	-0.0204	0.042	-0.0179	0.0075	-0.0299	-0.0445	-0.0364	0.01	-0.0281	-0.0406	-0.0276	-0.0125	-0.0408	0.0109	0.0824
-0.0179	0.0075	-0.0299	-0.0445	-0.0364	0.01	-0.0281	-0.0406	-0.0276	-0.0125	-0.0408	0.0109	0.0824	0.0831	0.0666	0.0337	0.0615	-0.0102	0.0469	-0.0112	0.0422	-0.0357	-0.0359	0.0359	-0.0643	-0.0196	-0.0064	0.0092	-0.041	-0.0618	0.0054	-0.0181	-0.0198	-0.0148	-0.0071	0.016	0.0142	0.0623	0.0658	0.024	-0.0263	-0.0269	0.006	-0.0114	-0.0106	0.0182
-0.0077	-0.0629	-0.0639	-0.0523	-0.0006	-0.0646	-0.0665	-0.0458	-0.0136	-0.0464	-0.0304	0.2795	0.3578	0.2426	0.2106	0.1254	0.1078	0.0543	-0.0064	-0.0469	-0.0172	0.0113	-0.0552	0.0372	-0.0759	-0.0246	0.0234	0.0356	-0.0007	-0.0002	0.0596	0.0829	0.0379	0.1022	0.087	0.0914	0.0268	0.072	-0.0036	0.0168	-0.0227	0.0282	0.0234	-0.0386	-0.0486	0.01
dCS
time (s)	trial
-0.0999	1
0.0999	1
1.0326	1
0.433	2
0.4996	2
-0.2665	3
-0.1332	3
-0.0999	3
-0.0333	3
0.3997	3
-0.0333	4
0	4
0.0333	4
0.1998	4
0.5329	4
0.8327	4
-0.0999	5
-0.0666	5
0.1665	5
0.4663	5
0	6
0.3331	6
0.3664	6
0.5662	6
0.5995	6
0.8993	6
0.9326	6
-0.0333	7
0	7
0.0666	7
0.1665	7
0.1998	7
0.3664	7
0.4663	7
0.4996	7
-0.2665	8
0	8
0.0333	8
0.1998	8
0.5995	8
0.6329	8
0.6995	8
0.7328	8
-0.0666	9
0.2998	9
0.3997	9
1.0659	9
1.0992	9
-0.0333	10
0	10
0.0333	10
-0.1332	11
0	11
0.0666	11
0.1332	11
0.9326	12
-0.1332	13
0.5662	13
0.1332	14
0.2665	14
0.2998	14
0.7328	14
-0.2665	15
0.0333	15
0.0666	15
0.1332	15
-0.1332	16
-0.0999	16
0.0999	16
0.1332	16
0.9659	16
0	17
0.7994	17
-0.0666	18
-0.3331	19
0.0999	19
0.1332	19
0.1665	19
0.1998	19
0.0333	20
0.3331	20
0.5662	20
0.5995	20
0.9992	20
1.0326	20
-0.0666	21
0.6662	21
0.7328	21
0.7661	21
0.2332	22
0.2665	22
0.4663	22
0.4996	22
0.5995	22
-0.3331	23
-0.2998	23
1.0326	23
-0.1665	24
0.1665	24
0.1998	24
0.3664	24
0.3997	24
-0.1998	25
-0.0999	25
-0.0666	25
0.1332	25
0.4663	25
0.4996	25
0.866	25
0.9326	25
0.9659	25
-0.1665	26
0.2998	26
0.5995	26
0.6329	26
0.6662	26
0	27
0.6995	27
1.0992	27
-0.2665	28
0.0666	28
0.6329	28
0.9992	28
-0.0333	29
0	29
0.0333	29
0.1665	30
0.1998	30
0.2998	30
0.3331	30
0.4996	30
0.5329	30
-0.1332	31
-0.0999	31
-0.0333	31
0	31
0.8993	31
0.9326	31
-0.0333	32
0.3331	32
0.6995	32
-0.1332	33
0.433	33
0.5995	33
0.6329	33
0.6995	33
0.7328	33
0.9659	33
0.9992	33
0	34
0.7661	34
0.7994	34
-0.1332	35
-0.0999	35
0.5995	35
0.6329	35
-0.1332	36
-0.0999	36
-0.0333	36
0	36
0	37
0.0333	37
0.2998	37
0.6995	37
0.7328	37
0.8327	37
0.866	37
-0.3997	38
0.3664	38
-0.3664	39
-0.0666	39
0.2998	39
0.7328	39
0.7661	39
0.9992	39
-0.0999	40
-0.0666	40
0.6662	40
0.8993	40
1.0326	40
-0.3997	41
-0.1665	41
-0.0666	41
-0.0333	41
0.6662	41
-0.2332	42
0.6995	42
0.7328	42
0.7661	42
0.7994	42
0.9659	42
-0.1332	43
-0.0999	43
-0.0666	43
0	43
0.0333	43
0.433	43
0.866	43
0.8993	43
0.9326	43
-0.0333	44
0	44
-0.0333	45
0.6995	45
0.0333	46
0.0666	46
1.0659	46
-0.0999	47
0	48
0.7328	48
0.9659	48
0.9992	48
-0.0999	49
-0.0333	49
0	49
0.433	49
-0.0999	50
-0.0666	50
0.4996	51
0	52
0.0333	52
0	53
0.1332	53
0.1665	53
0.1998	53
-0.3997	54
-0.3664	54
-0.0333	54
0	54
0	55
0.0333	55
0.2665	55
0.2998	55
-0.1332	56
-0.0999	56
0.3331	56
0.9659	56
0.0333	57
0.6995	57
0.7661	57
0.7994	57
0.9326	57
0	58
0.0333	58
1.0992	58
-0.3997	59
-0.2665	59
0.1332	59
0.4996	59
0.6662	59
0	60
-0.1332	61
0	61
0.866	61
0	62
0	63
0.0333	63
0.9326	63
0	64
0.3664	64
-0.0333	65
0	65
0.2998	65
0.5995	65
-0.1665	66
-0.0333	66
0	66
1.0326	66
1.0659	66
1.0992	66
-0.2665	67
-0.2332	67
-0.1998	67
0.0999	67
0.3997	67
0.0333	68
0.6329	68
0.6662	68
0	69
0.5995	69
0.6329	69
0.6995	69
0.7328	69
1.0326	69
1.0659	69
1.0992	69
-0.0999	70
-0.0666	70
0.2332	70
0.2665	70
-0.0333	71
0.3664	71
-0.1332	72
-0.0999	72
0	72
0.0666	72
0.0999	72
0	73
0.0333	73
0.1665	73
0.1998	73
-0.0333	74
0	74
0.4663	74
-0.0333	75
0	75
0.0333	75
0.2998	75
0.3331	75
-0.1998	76
-0.1665	76
0.1332	76
0.8327	76
0.866	76
-0.3664	77
-0.3331	77
0.1332	77
0.9659	78
0.0333	79
-0.0666	80
-0.0333	80
0.0333	80
0.0666	80
-0.2998	81
0.5329	81
-0.0333	82
0	82
0.0999	82
0.1332	82
1.0992	82
0	83
0.8327	83
-0.0333	84
0	84
0.5995	84

## Sheet: fig.2g
fig.2g
estimated spike rate
0.049	0.0531	0.0579	0.0642	0.0709	0.077	0.0842	0.0952	0.1105	0.1328	0.1797	0.2602	0.3015	0.2457	0.1689	0.1264	0.104	0.084	0.0703	0.0721	0.0764	0.0695	0.0598	0.0578	0.0619	0.0597	0.0306	0.0251	0.0543	0.0268	0.0186	0.0151	0.0164	0.0212	0.0285	0.036	0.0387	0.0218	0.0224	0.0252	0.0286	0.028	0.0441	0.0647	0.0192	0.0189
0.0417	0.0421	0.0439	0.0469	0.0517	0.0569	0.0624	0.07	0.0807	0.0943	0.117	0.1644	0.2218	0.2198	0.1709	0.1378	0.1161	0.0899	0.0733	0.0697	0.0706	0.0645	0.0564	0.0572	0.0629	0.059	0.0468	0.0393	0.0333	0.0235	0.0155	0.0129	0.014	0.0171	0.021	0.0238	0.0252	0.0275	0.0323	0.0389	0.0426	0.0401	0.0365	0.0358	0.036	0.0351
0.0323	0.0505	0.0549	0.0603	0.0677	0.0747	0.0806	0.0887	0.1014	0.1189	0.1474	0.2104	0.2971	0.2996	0.2103	0.1412	0.1138	0.0976	0.0797	0.0673	0.0688	0.0764	0.0744	0.0709	0.0737	0.0781	0.047	0.0414	0.0837	0.044	0.035	0.0256	0.0181	0.0155	0.0169	0.0213	0.028	0.0193	0.0206	0.0211	0.0227	0.0254	0.0499	0.0777	0.0211	0.0191
0.0366	0.0515	0.0554	0.0613	0.0682	0.0745	0.0813	0.0916	0.1062	0.125	0.1617	0.237	0.2943	0.2466	0.1602	0.1128	0.1004	0.0949	0.0856	0.0833	0.0876	0.0907	0.0955	0.1022	0.1035	0.0994	0.0919	0.0761	0.0594	0.0603	0.0922	0.1563	0.1996	0.1773	0.1328	0.1073	0.0992	0.0992	0.1058	0.1036	0.0855	0.0711	0.0643	0.0641	0.0624	0.0537
0.0491	0.0529	0.0573	0.0638	0.0708	0.0769	0.0826	0.0878	0.094	0.1136	0.1713	0.2719	0.3264	0.2617	0.1908	0.1683	0.1493	0.116	0.0945	0.0904	0.0795	0.0623	0.074	0.1355	0.1936	0.1688	0.1277	0.1085	0.096	0.0818	0.0801	0.096	0.0992	0.0802	0.0701	0.0796	0.092	0.0893	0.0787	0.0697	0.0624	0.0522	0.0404	0.0321	0.0284	0.0331
0.0171	0.025	0.0389	0.0504	0.0564	0.0623	0.0747	0.0976	0.1213	0.1293	0.1424	0.1684	0.2125	0.2652	0.252	0.1808	0.1284	0.103	0.0866	0.0729	0.0681	0.0721	0.0799	0.0878	0.0893	0.1006	0.1528	0.2084	0.1987	0.1657	0.1341	0.1093	0.0952	0.0904	0.0984	0.1062	0.0922	0.0762	0.0762	0.0864	0.0897	0.0843	0.0814	0.0828	0.0873	0.0903
0.0475	0.0514	0.0558	0.059	0.0635	0.0735	0.0812	0.0904	0.1009	0.1216	0.1647	0.2412	0.2954	0.2544	0.1755	0.1267	0.1017	0.0898	0.0821	0.0805	0.0936	0.1109	0.1051	0.0942	0.0956	0.1029	0.1031	0.0941	0.0863	0.087	0.0902	0.0872	0.0849	0.0866	0.0887	0.0851	0.0785	0.0777	0.0857	0.0898	0.0897	0.0867	0.0878	0.0922	0.0886	0.0775
0.0486	0.0527	0.0572	0.0636	0.071	0.0774	0.0849	0.0965	0.1122	0.1337	0.1795	0.2655	0.3152	0.2495	0.1622	0.1226	0.1075	0.0929	0.0808	0.0792	0.0823	0.0785	0.0732	0.0766	0.0869	0.0573	0.0558	0.1272	0.0796	0.0846	0.1032	0.1064	0.0945	0.0912	0.0874	0.0848	0.044	0.0329	0.0236	0.0199	0.0136	0.0152	0.0203	0.0074	0.0104	0.0132
0.0308	0.0463	0.0475	0.0489	0.0507	0.0526	0.0561	0.0611	0.0678	0.0771	0.0906	0.1089	0.1262	0.1303	0.1231	0.1182	0.1293	0.1636	0.1951	0.1844	0.142	0.1085	0.0872	0.0727	0.0617	0.053	0.0441	0.0342	0.0251	0.0183	0.0144	0.0131	0.0147	0.0198	0.0269	0.0341	0.0407	0.0478	0.0581	0.0696	0.0774	0.0818	0.0906	0.1193	0.1814	0.2405
0.0198	0.0269	0.0341	0.0407	0.0478	0.0581	0.0696	0.0774	0.0818	0.0906	0.1193	0.1814	0.2405	0.2225	0.1545	0.1064	0.0792	0.0588	0.043	0.0323	0.0242	0.0175	0.0139	0.0147	0.02	0.0281	0.0342	0.0372	0.0398	0.0444	0.0511	0.0552	0.0531	0.0482	0.0444	0.0427	0.0425	0.0427	0.0431	0.0435	0.0438	0.0439	0.0442	0.0446	0.0508	0.0555
0.0446	0.0508	0.0555	0.0613	0.0681	0.0746	0.0812	0.0901	0.1032	0.1217	0.1554	0.2207	0.289	0.2791	0.2027	0.1422	0.1139	0.0943	0.0751	0.0683	0.0727	0.0739	0.0666	0.0617	0.0656	0.0708	0.0405	0.0336	0.0703	0.0366	0.0258	0.0181	0.0155	0.0167	0.0201	0.0257	0.0302	0.0178	0.0181	0.0198	0.0232	0.0258	0.0456	0.068	0.0196	0.0187
0.0227	0.0324	0.0344	0.037	0.0408	0.0448	0.0488	0.0544	0.0637	0.0765	0.0981	0.1407	0.1901	0.1878	0.1403	0.1012	0.0817	0.0676	0.0561	0.0535	0.0556	0.0495	0.0378	0.031	0.0266	0.0194	0.0136	0.0122	0.0146	0.0199	0.0265	0.0309	0.0322	0.0341	0.0409	0.0534	0.0614	0.0585	0.0559	0.0616	0.066	0.0584	0.0482	0.0427	0.0393	0.0345
0.0415	0.0449	0.0495	0.0547	0.0612	0.068	0.0735	0.0799	0.0917	0.1101	0.1406	0.1918	0.2506	0.2609	0.2035	0.1438	0.1142	0.0997	0.0872	0.0785	0.0793	0.0838	0.0793	0.0706	0.0681	0.074	0.0807	0.0808	0.0788	0.0771	0.0755	0.0716	0.0622	0.0496	0.0391	0.0299	0.0204	0.0132	0.0105	0.0113	0.0145	0.0196	0.0242	0.0262	0.0281	0.0319
0.0443	0.0444	0.0404	0.0393	0.0417	0.045	0.0494	0.0564	0.067	0.0811	0.1055	0.152	0.2093	0.2161	0.168	0.1269	0.109	0.0955	0.0812	0.0706	0.0679	0.0681	0.0615	0.0506	0.044	0.0393	0.0293	0.019	0.0143	0.0143	0.0177	0.0237	0.0297	0.0324	0.0337	0.0372	0.0442	0.0509	0.0494	0.0427	0.0384	0.0372	0.0372	0.0378	0.0384	0.0391
0.0483	0.0524	0.0572	0.0637	0.0709	0.0772	0.0843	0.095	0.1102	0.1318	0.1755	0.2566	0.3112	0.2577	0.1706	0.1256	0.1076	0.0933	0.0816	0.0794	0.0827	0.0803	0.0754	0.0776	0.0817	0.0491	0.0512	0.1384	0.0985	0.0956	0.0907	0.0914	0.0912	0.0793	0.0618	0.0493	0.0215	0.0139	0.0088	0.0072	0.0079	0.0191	0.043	0.0159	0.0165	0.0173
0.0477	0.0503	0.0542	0.06	0.0663	0.0725	0.0804	0.0898	0.1012	0.1176	0.1447	0.1803	0.203	0.1979	0.1795	0.1458	0.1072	0.0833	0.0728	0.065	0.053	0.0417	0.0339	0.026	0.0185	0.0142	0.0135	0.0159	0.0204	0.026	0.0305	0.031	0.035	0.0443	0.0536	0.0563	0.0567	0.0609	0.0726	0.096	0.1366	0.1893	0.2058	0.1726	0.1309	0.1061
0.026	0.0305	0.031	0.035	0.0443	0.0536	0.0563	0.0567	0.0609	0.0726	0.096	0.1366	0.1893	0.2058	0.1726	0.1309	0.1061	0.0872	0.0732	0.0667	0.0653	0.0579	0.0454	0.0373	0.0317	0.0237	0.0168	0.0145	0.0162	0.0211	0.0272	0.031	0.0321	0.0336	0.0383	0.0451	0.0475	0.0424	0.0361	0.0334	0.0327	0.0325	0.0324	0.0327	0.0339	0.0363
0.0298	0.0361	0.039	0.0411	0.0471	0.0543	0.0622	0.0734	0.088	0.1068	0.142	0.2128	0.2903	0.2865	0.2138	0.1534	0.1218	0.1021	0.0868	0.0801	0.081	0.0802	0.0747	0.0719	0.0759	0.0823	0.0832	0.0818	0.0815	0.0831	0.0851	0.0835	0.0775	0.071	0.0644	0.0534	0.0402	0.0308	0.0257	0.0233	0.0234	0.0259	0.0296	0.0342	0.0399	0.0476
0.0399	0.0476	0.0569	0.0655	0.0723	0.073	0.0702	0.0761	0.0896	0.1062	0.1247	0.1539	0.2118	0.2668	0.2298	0.1372	0.0837	0.058	0.0346	0.0193	0.0145	0.0154	0.0194	0.0248	0.0289	0.0316	0.0341	0.0377	0.045	0.0518	0.0491	0.0434	0.0411	0.0414	0.0423	0.0432	0.0439	0.0444	0.0449	0.0454	0.0499	0.0543	0.0598	0.0666	0.0733	0.0795
0.0454	0.0499	0.0543	0.0598	0.0666	0.0733	0.0795	0.0879	0.1005	0.1175	0.1459	0.2068	0.2892	0.2974	0.2164	0.147	0.1173	0.102	0.0877	0.0793	0.0805	0.08	0.0684	0.0616	0.0734	0.0914	0.0593	0.0566	0.1343	0.0934	0.0924	0.0775	0.0617	0.0539	0.0437	0.0286	0.0197	0.0099	0.0109	0.0135	0.017	0.0192	0.0373	0.0687	0.0248	0.0286
0.0269	0.0392	0.0429	0.0471	0.0522	0.0578	0.0635	0.0705	0.0804	0.0939	0.1108	0.1359	0.1773	0.2047	0.1645	0.1058	0.0767	0.0612	0.0472	0.0423	0.035	0.0294	0.0248	0.0197	0.0154	0.0125	0.012	0.0147	0.0246	0.0432	0.0683	0.0905	0.1356	0.2547	0.3945	0.3456	0.2029	0.1317	0.0955	0.0668	0.0613	0.0967	0.1522	0.1382	0.0861	0.0661
0.0273	0.0318	0.0362	0.0435	0.0574	0.075	0.0823	0.0809	0.0853	0.1015	0.1273	0.1621	0.2157	0.2635	0.24	0.1695	0.1229	0.1039	0.0941	0.0837	0.0768	0.078	0.0784	0.0743	0.0725	0.0795	0.0942	0.1017	0.0968	0.0904	0.0881	0.0846	0.0798	0.0807	0.0884	0.091	0.088	0.081	0.0778	0.0816	0.0863	0.0847	0.0795	0.0756	0.0712	0.0709
0.0385	0.0417	0.0448	0.0505	0.0573	0.0592	0.0606	0.0742	0.0961	0.1224	0.1619	0.2237	0.2686	0.2334	0.1487	0.0908	0.0655	0.0466	0.0276	0.0179	0.0159	0.0175	0.0223	0.031	0.0391	0.0417	0.0429	0.0475	0.0568	0.0617	0.0553	0.0478	0.0451	0.0448	0.0447	0.0448	0.0461	0.0486	0.0502	0.0506	0.0582	0.0641	0.0699	0.0785	0.0898	0.1031
0.0461	0.0486	0.0502	0.0506	0.0582	0.0641	0.0699	0.0785	0.0898	0.1031	0.1241	0.166	0.2107	0.1926	0.1576	0.1712	0.203	0.1785	0.1218	0.0963	0.1005	0.0918	0.0708	0.0678	0.0771	0.0788	0.0714	0.0752	0.09	0.0925	0.0814	0.0706	0.0579	0.0452	0.0355	0.0306	0.0289	0.0263	0.0243	0.0265	0.0319	0.0382	0.0437	0.0467	0.0484	0.0503
0.0473	0.0498	0.0532	0.0577	0.0633	0.0695	0.076	0.0849	0.0973	0.1137	0.1424	0.1918	0.238	0.2363	0.1944	0.1578	0.1354	0.1092	0.0865	0.0804	0.0826	0.0781	0.068	0.0627	0.0639	0.0619	0.0512	0.0405	0.0351	0.03	0.0221	0.0174	0.0178	0.0226	0.0322	0.0454	0.0603	0.0773	0.1065	0.1766	0.2909	0.317	0.2174	0.1359	0.1052	0.0845
0.044	0.0505	0.0538	0.0592	0.0658	0.0716	0.0785	0.0882	0.1004	0.1167	0.147	0.1996	0.2337	0.2122	0.1749	0.1496	0.1226	0.0952	0.0833	0.0863	0.0893	0.0801	0.0708	0.0672	0.0591	0.0465	0.0403	0.0435	0.0606	0.1147	0.1803	0.1624	0.1062	0.0796	0.0786	0.0799	0.0672	0.0519	0.0427	0.0342	0.0249	0.019	0.0171	0.0176	0.0207	0.0274
0.0176	0.0207	0.0274	0.0369	0.0452	0.0487	0.051	0.0662	0.0962	0.1264	0.1607	0.2121	0.2431	0.198	0.1222	0.0765	0.0567	0.0419	0.0265	0.0174	0.0149	0.0158	0.0196	0.0282	0.0386	0.0429	0.0433	0.0466	0.0546	0.0609	0.0574	0.0497	0.0456	0.0447	0.0447	0.0446	0.0445	0.0444	0.0443	0.0443	0.0443	0.0484	0.0518	0.0518	0.0543	0.0628
0.0484	0.0518	0.0518	0.0543	0.0628	0.0667	0.0692	0.0734	0.0834	0.1024	0.1354	0.1812	0.1862	0.1305	0.081	0.0546	0.0414	0.0351	0.0325	0.0342	0.036	0.0326	0.0365	0.0529	0.079	0.1014	0.1116	0.1347	0.2085	0.3137	0.3022	0.1926	0.1213	0.0836	0.0577	0.0468	0.054	0.0928	0.1736	0.2257	0.2093	0.1724	0.1463	0.1355	0.1267	0.1072
0.025	0.0289	0.0313	0.036	0.0463	0.0612	0.0709	0.0726	0.0783	0.0947	0.13	0.2046	0.2806	0.2583	0.1801	0.1314	0.1099	0.0945	0.0812	0.077	0.0794	0.0743	0.0626	0.0608	0.0719	0.0828	0.0836	0.0799	0.0781	0.0803	0.0792	0.0689	0.0576	0.0493	0.0383	0.0257	0.0184	0.0169	0.0196	0.0257	0.0331	0.0373	0.0387	0.0408	0.0467	0.0552
0.0589	0.0556	0.0531	0.0552	0.0602	0.066	0.0723	0.0805	0.0911	0.1062	0.134	0.1798	0.2236	0.2344	0.2074	0.1657	0.1302	0.1046	0.0893	0.0808	0.0705	0.062	0.0637	0.0713	0.0771	0.0782	0.0782	0.0807	0.0814	0.0723	0.0593	0.0502	0.0403	0.0271	0.0182	0.0156	0.0172	0.022	0.029	0.0334	0.0343	0.0357	0.0407	0.0492	0.0542	0.0498
0.0492	0.0514	0.0549	0.0607	0.068	0.0759	0.0841	0.0947	0.1102	0.133	0.1806	0.2548	0.2777	0.2168	0.1501	0.1196	0.1038	0.0867	0.0765	0.0776	0.0761	0.0612	0.0482	0.0421	0.0342	0.0239	0.0181	0.0178	0.0218	0.03	0.039	0.0457	0.0527	0.065	0.0885	0.1243	0.1628	0.1906	0.1947	0.1825	0.1601	0.126	0.0973	0.0832	0.0755	0.0676
0.0479	0.0517	0.0561	0.062	0.0692	0.0759	0.0829	0.0933	0.1079	0.1278	0.1642	0.2354	0.2958	0.2596	0.1785	0.1211	0.0926	0.0834	0.081	0.082	0.0865	0.0846	0.0859	0.0951	0.0983	0.0913	0.0906	0.0966	0.0907	0.0906	0.1321	0.1849	0.1739	0.1384	0.1172	0.1047	0.093	0.0856	0.0938	0.0977	0.0796	0.0699	0.077	0.0902	0.0922	0.0851
0.0475	0.0506	0.0541	0.0574	0.061	0.0684	0.0754	0.0852	0.0955	0.111	0.1446	0.1956	0.2234	0.1865	0.1367	0.1112	0.1003	0.0981	0.0935	0.0827	0.075	0.0683	0.0581	0.0492	0.0445	0.0435	0.046	0.0611	0.1013	0.1843	0.2721	0.2727	0.2266	0.1952	0.1647	0.1277	0.1037	0.0917	0.0762	0.0731	0.1021	0.1365	0.1323	0.1142	0.0941	0.0782
0.0212	0.0301	0.0379	0.044	0.0517	0.0643	0.0844	0.1026	0.1062	0.1071	0.1296	0.1905	0.2374	0.1927	0.1246	0.0925	0.0804	0.0679	0.0541	0.0456	0.039	0.0293	0.0203	0.0158	0.0149	0.0159	0.0183	0.023	0.029	0.0351	0.042	0.0515	0.0644	0.078	0.0864	0.0915	0.102	0.1253	0.1672	0.2125	0.2293	0.215	0.1697	0.1249	0.0959	0.0786
0.023	0.029	0.0351	0.042	0.0515	0.0644	0.078	0.0864	0.0915	0.102	0.1253	0.1672	0.2125	0.2293	0.215	0.1697	0.1249	0.0959	0.0786	0.0651	0.0493	0.0404	0.0418	0.0487	0.0567	0.0607	0.062	0.0634	0.065	0.0689	0.0672	0.0579	0.0489	0.0373	0.0265	0.0224	0.0234	0.0294	0.0372	0.0383	0.0358	0.0362	0.0399	0.0446	0.0466	0.0436
0.049	0.053	0.057	0.0586	0.0607	0.0643	0.0735	0.0883	0.1023	0.1199	0.165	0.2417	0.2484	0.1546	0.0885	0.0619	0.0428	0.0268	0.0189	0.0185	0.0229	0.0268	0.0307	0.0373	0.0436	0.0469	0.0511	0.0559	0.0556	0.0511	0.0468	0.0448	0.0444	0.0443	0.0442	0.0443	0.0444	0.0445	0.0446	0.0501	0.0535	0.0516	0.0525	0.0636	0.0759	0.0898
0.0501	0.0535	0.0516	0.0525	0.0636	0.0759	0.0898	0.1031	0.1227	0.1699	0.2579	0.3333	0.2983	0.2102	0.1482	0.1082	0.1015	0.1228	0.136	0.1406	0.1346	0.1055	0.0865	0.0838	0.092	0.1061	0.1052	0.0864	0.0765	0.0799	0.0846	0.0844	0.0782	0.0697	0.0712	0.0791	0.0833	0.0817	0.0779	0.0788	0.083	0.0798	0.0691	0.0601	0.0502	0.035
0.0461	0.0482	0.0507	0.0541	0.0592	0.0649	0.0709	0.0787	0.089	0.1015	0.1194	0.15	0.1823	0.1834	0.1636	0.1607	0.1649	0.1454	0.1113	0.0878	0.0776	0.0692	0.0554	0.0429	0.0363	0.0313	0.0255	0.022	0.0225	0.0254	0.0299	0.036	0.0419	0.0458	0.0478	0.0495	0.0523	0.054	0.0514	0.0474	0.0451	0.0446	0.0446	0.0448	0.0447	0.0445
0.0443	0.0505	0.0424	0.05	0.0571	0.0627	0.0654	0.0717	0.078	0.0932	0.1207	0.1583	0.2098	0.213	0.1743	0.1275	0.104	0.084	0.0766	0.0681	0.0617	0.052	0.0428	0.036	0.0302	0.0258	0.0253	0.0304	0.0416	0.0585	0.0774	0.0962	0.1278	0.2061	0.3208	0.3312	0.2219	0.1377	0.1064	0.0918	0.0786	0.0716	0.0735	0.074	0.068	0.0666
0.0364	0.0409	0.0459	0.0529	0.0619	0.0701	0.0779	0.0883	0.1027	0.1214	0.1521	0.21	0.2665	0.2457	0.1685	0.1223	0.1045	0.0906	0.0797	0.0755	0.072	0.0617	0.0498	0.0409	0.0326	0.0255	0.0223	0.0237	0.0303	0.0426	0.0557	0.0661	0.0775	0.0963	0.1271	0.1616	0.2022	0.2698	0.3163	0.2673	0.1812	0.1311	0.1097	0.095	0.0831	0.0796
0.0491	0.049	0.0533	0.0587	0.0659	0.0721	0.0751	0.0799	0.0937	0.1068	0.1239	0.1782	0.2582	0.2823	0.2083	0.1275	0.0928	0.0778	0.0568	0.0373	0.0295	0.0265	0.0211	0.0179	0.0201	0.0251	0.0303	0.0363	0.0413	0.0449	0.0461	0.0457	0.0478	0.0488	0.044	0.0391	0.0369	0.036	0.0354	0.0348	0.0346	0.0347	0.0352	0.0356	0.0508	0.0551
0.0356	0.0508	0.0551	0.0607	0.0679	0.0746	0.0799	0.0851	0.0987	0.1234	0.1609	0.2262	0.2804	0.2685	0.2023	0.146	0.1162	0.0977	0.0849	0.0785	0.0772	0.0698	0.0543	0.0457	0.0397	0.0313	0.0256	0.0252	0.0321	0.0496	0.075	0.1051	0.1558	0.206	0.1995	0.161	0.1258	0.1043	0.1019	0.0963	0.0817	0.0748	0.071	0.0646	0.0625	0.0625
0.0278	0.0507	0.054	0.0552	0.0562	0.0591	0.0673	0.0795	0.0914	0.1052	0.1332	0.2041	0.2886	0.2594	0.1658	0.1149	0.0896	0.0654	0.0507	0.0558	0.0881	0.1359	0.1664	0.1808	0.1713	0.1476	0.1342	0.1311	0.1179	0.0945	0.0732	0.0599	0.0468	0.0356	0.0329	0.0419	0.0669	0.1154	0.1714	0.178	0.1431	0.1142	0.1035	0.0989	0.0913	0.0764
0.0361	0.0364	0.0385	0.0425	0.0466	0.0509	0.0573	0.0674	0.0821	0.1045	0.1484	0.2249	0.2738	0.2253	0.147	0.105	0.0854	0.0735	0.0679	0.0677	0.0694	0.0665	0.0617	0.0604	0.0601	0.0321	0.0246	0.0477	0.0234	0.0181	0.0165	0.0187	0.0231	0.0275	0.0311	0.0341	0.0212	0.0237	0.0256	0.0265	0.0259	0.0448	0.0727	0.0233	0.0241	0.0252
0.037	0.0402	0.0435	0.0497	0.0563	0.0641	0.0722	0.0806	0.0904	0.1073	0.1403	0.1842	0.202	0.1832	0.1525	0.123	0.0991	0.0809	0.069	0.062	0.0575	0.0537	0.0485	0.0415	0.0342	0.0273	0.0195	0.0132	0.0106	0.0111	0.014	0.0184	0.0225	0.0247	0.0273	0.0322	0.0399	0.0492	0.0521	0.0501	0.0512	0.0568	0.0658	0.079	0.1031	0.1477
0.0273	0.0322	0.0399	0.0492	0.0521	0.0501	0.0512	0.0568	0.0658	0.079	0.1031	0.1477	0.1903	0.1906	0.1706	0.142	0.1061	0.085	0.0822	0.0818	0.0783	0.0689	0.0638	0.0681	0.0702	0.0612	0.0499	0.0421	0.0313	0.0194	0.0131	0.0118	0.0135	0.0176	0.0229	0.0263	0.0285	0.033	0.043	0.054	0.0573	0.0581	0.0654	0.0789	0.094	0.1191
0.0263	0.0285	0.033	0.043	0.054	0.0573	0.0581	0.0654	0.0789	0.094	0.1191	0.1756	0.2363	0.2039	0.1148	0.0688	0.0472	0.0268	0.0149	0.011	0.0117	0.0147	0.0187	0.0224	0.026	0.0293	0.033	0.0408	0.0489	0.0481	0.0428	0.0401	0.0393	0.0394	0.0387	0.0382	0.038	0.038	0.0381	0.0464	0.0505	0.0556	0.0622	0.0688	0.0751	0.0835
0.0381	0.0464	0.0505	0.0556	0.0622	0.0688	0.0751	0.0835	0.096	0.1123	0.1318	0.1702	0.241	0.2582	0.1905	0.1273	0.0973	0.0859	0.0779	0.0662	0.054	0.0443	0.0344	0.0238	0.0171	0.016	0.0188	0.026	0.0388	0.0479	0.0484	0.055	0.0795	0.1274	0.1853	0.2152	0.227	0.2256	0.177	0.1071	0.0677	0.0501	0.0317	0.016	0.0113	0.0109
0.0401	0.0443	0.05	0.0573	0.0642	0.0698	0.0744	0.0775	0.0849	0.1098	0.1686	0.2532	0.2665	0.1864	0.1231	0.0935	0.0691	0.0471	0.0346	0.0272	0.0188	0.0126	0.0112	0.0141	0.0207	0.0283	0.0334	0.0355	0.0374	0.0426	0.0507	0.0521	0.0446	0.0367	0.0327	0.0317	0.0308	0.03	0.0299	0.0308	0.032	0.033	0.0457	0.0466	0.0492	0.052
0.0457	0.0466	0.0492	0.052	0.0556	0.065	0.0741	0.0843	0.0962	0.1164	0.1589	0.2147	0.2318	0.1971	0.1488	0.1182	0.1006	0.0933	0.089	0.0787	0.0634	0.0499	0.0397	0.0314	0.0225	0.0173	0.0172	0.0199	0.0253	0.034	0.0406	0.0422	0.0441	0.0502	0.0595	0.0614	0.0537	0.0468	0.0446	0.0444	0.0445	0.0446	0.0446	0.0444	0.0443	0.0443
0.0523	0.0421	0.0467	0.0515	0.0591	0.0688	0.0791	0.0891	0.1018	0.1187	0.1517	0.2167	0.2854	0.2678	0.1851	0.1282	0.1054	0.092	0.0795	0.0737	0.0757	0.076	0.0717	0.0721	0.0811	0.0554	0.054	0.1225	0.0824	0.0903	0.099	0.0979	0.0904	0.0888	0.0887	0.0818	0.0362	0.0277	0.0215	0.0152	0.0097	0.0132	0.0228	0.0089	0.0125	0.0158
0.0321	0.0279	0.0301	0.0334	0.0372	0.0417	0.0478	0.0561	0.0646	0.0704	0.077	0.1025	0.1466	0.1738	0.1764	0.1612	0.131	0.0986	0.0716	0.0506	0.0377	0.029	0.0196	0.0125	0.0097	0.0101	0.013	0.0191	0.0254	0.0282	0.03	0.0341	0.0417	0.0492	0.048	0.0412	0.0371	0.0361	0.0372	0.0392	0.0405	0.0385	0.0411	0.0453	0.05	0.0405
0.05	0.0405	0.0439	0.0487	0.0548	0.0608	0.0656	0.0707	0.0827	0.105	0.1381	0.2034	0.2819	0.2849	0.2026	0.1299	0.0951	0.0833	0.0772	0.0678	0.062	0.0659	0.0768	0.0836	0.0774	0.0622	0.0455	0.0308	0.0197	0.014	0.013	0.0142	0.015	0.0171	0.0201	0.0221	0.024	0.0282	0.0339	0.0376	0.037	0.0345	0.0341	0.0364	0.0401	0.0427
0.0488	0.0527	0.0562	0.0621	0.0691	0.0752	0.082	0.0927	0.1081	0.1299	0.1783	0.266	0.3035	0.2279	0.1469	0.1132	0.0997	0.0859	0.0751	0.0751	0.0788	0.0747	0.0705	0.0761	0.0877	0.0571	0.0548	0.1228	0.0837	0.0922	0.089	0.0882	0.0843	0.0813	0.0805	0.0744	0.0346	0.0285	0.025	0.0184	0.0121	0.0171	0.03	0.0106	0.0131	0.0157
0.0297	0.0273	0.0291	0.0339	0.0409	0.0508	0.0607	0.0662	0.0674	0.0682	0.0804	0.1162	0.1684	0.2174	0.2131	0.1568	0.1113	0.0849	0.0613	0.0437	0.0338	0.025	0.0158	0.0108	0.0101	0.0128	0.0188	0.0244	0.0257	0.0257	0.0282	0.0348	0.0439	0.046	0.041	0.0377	0.038	0.039	0.0396	0.0398	0.0399	0.0399	0.0398	0.0394	0.0387	0.0396
0.0394	0.0387	0.0396	0.0414	0.0393	0.0389	0.0445	0.0512	0.0578	0.0636	0.0764	0.1089	0.1341	0.1083	0.0727	0.0526	0.0382	0.0241	0.0165	0.0153	0.0177	0.0214	0.0248	0.0271	0.0302	0.0337	0.0376	0.0447	0.0493	0.0485	0.0483	0.0532	0.0601	0.0665	0.0741	0.0852	0.0992	0.1208	0.1684	0.2525	0.2886	0.2161	0.1396	0.1087	0.0958	0.079
0.0493	0.0485	0.0483	0.0532	0.0601	0.0665	0.0741	0.0852	0.0992	0.1208	0.1684	0.2525	0.2886	0.2161	0.1396	0.1087	0.0958	0.079	0.0627	0.0649	0.0774	0.0805	0.0799	0.0856	0.1025	0.1171	0.1125	0.1008	0.0995	0.1035	0.0942	0.0867	0.0939	0.0955	0.0865	0.0866	0.0857	0.075	0.0677	0.0676	0.0679	0.0579	0.0412	0.0277	0.0184	0.0124
0.0381	0.0501	0.0525	0.0509	0.0559	0.0608	0.0658	0.0716	0.0767	0.0865	0.1099	0.156	0.1901	0.1559	0.1144	0.0929	0.0786	0.0704	0.0675	0.0767	0.1093	0.1443	0.1652	0.1651	0.1428	0.1261	0.1078	0.0809	0.0571	0.0436	0.0323	0.022	0.0167	0.0169	0.0223	0.0316	0.0384	0.0401	0.0413	0.0453	0.0531	0.0597	0.0572	0.0502	0.046	0.0447
0.0499	0.0539	0.0589	0.066	0.0731	0.0792	0.0872	0.1002	0.1179	0.1446	0.2046	0.2945	0.3067	0.2165	0.1418	0.1123	0.0979	0.0833	0.0739	0.0749	0.0768	0.0707	0.0625	0.0614	0.0715	0.0509	0.0526	0.1293	0.0823	0.0741	0.077	0.0676	0.0529	0.0431	0.0361	0.0252	0.0096	0.0084	0.0092	0.0124	0.018	0.0441	0.0795	0.0265	0.0283	0.0338
0.0262	0.028	0.03	0.0332	0.0376	0.0433	0.0497	0.0588	0.0709	0.0841	0.1099	0.1632	0.2197	0.2212	0.1644	0.1075	0.0825	0.0643	0.0521	0.0429	0.0352	0.0277	0.0213	0.0155	0.0112	0.0097	0.011	0.0146	0.019	0.0229	0.0246	0.0265	0.0297	0.0352	0.04	0.0401	0.0367	0.0345	0.0346	0.0356	0.0362	0.0363	0.0362	0.0362	0.0361	0.036
0.027	0.0295	0.0328	0.0385	0.0446	0.0506	0.0592	0.0728	0.0885	0.1064	0.1373	0.1931	0.2349	0.2169	0.1787	0.1489	0.1208	0.096	0.0815	0.0769	0.0741	0.0669	0.0608	0.0608	0.0667	0.0715	0.0713	0.0702	0.042	0.0416	0.1034	0.0613	0.051	0.0416	0.0322	0.0237	0.0196	0.0205	0.024	0.0158	0.0176	0.0169	0.0154	0.0156	0.0328	0.0646
0.0247	0.0212	0.022	0.0242	0.0269	0.0296	0.0351	0.0438	0.0534	0.0631	0.0821	0.1155	0.1528	0.1798	0.2005	0.1877	0.1373	0.0912	0.07	0.0691	0.0661	0.0597	0.0567	0.0546	0.0538	0.0527	0.0475	0.0405	0.035	0.028	0.0185	0.0126	0.0113	0.0126	0.0161	0.0216	0.0261	0.0294	0.0351	0.0442	0.0586	0.0721	0.0739	0.0729	0.0767	0.0812
0.0294	0.0351	0.0442	0.0586	0.0721	0.0739	0.0729	0.0767	0.0812	0.086	0.1049	0.158	0.2354	0.236	0.1543	0.0999	0.0802	0.0644	0.0458	0.0348	0.0295	0.0221	0.0138	0.0103	0.0111	0.0146	0.019	0.0232	0.0279	0.0333	0.0408	0.0534	0.0691	0.0778	0.0799	0.0842	0.0944	0.1113	0.1476	0.2238	0.2866	0.2435	0.1608	0.1177	0.1006	0.0867
0.0279	0.0333	0.0408	0.0534	0.0691	0.0778	0.0799	0.0842	0.0944	0.1113	0.1476	0.2238	0.2866	0.2435	0.1608	0.1177	0.1006	0.0867	0.0744	0.0712	0.0742	0.0719	0.0646	0.0603	0.065	0.0751	0.078	0.0752	0.0696	0.066	0.0666	0.0632	0.0523	0.0425	0.0364	0.0276	0.018	0.0132	0.0132	0.0163	0.0219	0.0274	0.0291	0.0283	0.0289	0.0334
0.0334	0.04	0.0414	0.0378	0.0357	0.0371	0.0415	0.0483	0.0563	0.0604	0.0697	0.094	0.1161	0.1162	0.1065	0.1033	0.1133	0.1254	0.1107	0.0772	0.0565	0.0427	0.0283	0.0196	0.0174	0.019	0.0243	0.0302	0.0323	0.0335	0.0356	0.0398	0.0465	0.0504	0.0461	0.0415	0.0408	0.0421	0.0436	0.0449	0.0458	0.046	0.0457	0.0452	0.0473	0.0509
0.0473	0.0509	0.0545	0.0531	0.0554	0.0696	0.0809	0.0952	0.1083	0.1321	0.1879	0.2706	0.3145	0.2706	0.202	0.1501	0.1215	0.1342	0.1428	0.1082	0.0877	0.0862	0.0755	0.0706	0.0723	0.0817	0.0929	0.081	0.0613	0.0539	0.0516	0.0418	0.03	0.0209	0.0153	0.0129	0.0137	0.0171	0.0216	0.0266	0.03	0.0325	0.0403	0.0493	0.0566	0.0628
0.0266	0.03	0.0325	0.0403	0.0493	0.0566	0.0628	0.0699	0.0798	0.1001	0.1462	0.2213	0.2526	0.1876	0.1219	0.0962	0.0877	0.0779	0.0681	0.0626	0.0634	0.0582	0.0487	0.0425	0.0389	0.0309	0.0209	0.0148	0.0128	0.014	0.0179	0.024	0.0289	0.0311	0.0318	0.0348	0.0395	0.0417	0.039	0.0347	0.0319	0.0316	0.0318	0.0346	0.0387	0.0436
0.0333	0.0367	0.0411	0.0512	0.0666	0.0739	0.0703	0.0637	0.067	0.086	0.1184	0.1779	0.2481	0.2589	0.2238	0.1827	0.1424	0.1123	0.0968	0.0844	0.0711	0.0749	0.1124	0.1552	0.1541	0.1306	0.1086	0.0947	0.0852	0.0837	0.0958	0.1011	0.0825	0.0633	0.0614	0.075	0.0853	0.0842	0.077	0.0722	0.0735	0.0712	0.0586	0.0459	0.0387	0.03
0.0153	0.014	0.0175	0.0277	0.0422	0.0483	0.0537	0.0691	0.0962	0.1335	0.1689	0.2194	0.2881	0.2678	0.1571	0.0892	0.0629	0.0401	0.0219	0.0154	0.0166	0.0215	0.0275	0.0329	0.0379	0.0425	0.0463	0.0534	0.061	0.0582	0.05	0.0455	0.0446	0.0447	0.0447	0.0446	0.0445	0.0444	0.0443	0.0525	0.0576	0.0631	0.0722	0.0844	0.0969	0.1076
0.0361	0.0433	0.0432	0.0443	0.0434	0.0448	0.0474	0.0499	0.0564	0.0687	0.0876	0.1008	0.085	0.0641	0.0495	0.0415	0.0405	0.0434	0.0521	0.0749	0.0919	0.0993	0.1304	0.2162	0.333	0.3209	0.2041	0.1288	0.1046	0.0917	0.0785	0.0728	0.0755	0.072	0.0625	0.0643	0.0774	0.0865	0.0818	0.0794	0.0818	0.0853	0.0818	0.075	0.069	0.0653
0.0483	0.0526	0.0573	0.0635	0.0706	0.0769	0.0837	0.0941	0.1092	0.1307	0.174	0.2556	0.312	0.2588	0.1629	0.106	0.0884	0.0851	0.0801	0.0777	0.077	0.0743	0.0736	0.0723	0.0635	0.0536	0.0266	0.0185	0.029	0.0134	0.013	0.0155	0.0208	0.0264	0.0285	0.0296	0.0333	0.0228	0.0274	0.0272	0.0235	0.0214	0.0394	0.0676	0.0215	0.0215
0.0412	0.035	0.0396	0.0458	0.0516	0.0539	0.0572	0.0631	0.0716	0.0831	0.1006	0.1328	0.1809	0.2103	0.1882	0.1407	0.109	0.0988	0.0921	0.0808	0.0734	0.0717	0.0689	0.0612	0.0563	0.0624	0.0724	0.0757	0.0698	0.0625	0.0627	0.0606	0.0505	0.039	0.0318	0.025	0.0172	0.0115	0.0094	0.0103	0.0139	0.0196	0.0242	0.0271	0.0304	0.0373
0.0271	0.0304	0.0373	0.0484	0.0588	0.0615	0.0611	0.0655	0.0769	0.0952	0.127	0.1806	0.232	0.2223	0.1655	0.1226	0.097	0.0787	0.0657	0.0575	0.0514	0.0436	0.0347	0.0271	0.0211	0.0163	0.0129	0.0118	0.0135	0.0171	0.0212	0.0248	0.0274	0.0301	0.0339	0.0371	0.0385	0.0378	0.0355	0.0339	0.0339	0.0348	0.0359	0.0368	0.0376	0.0383
0.0261	0.024	0.0249	0.0275	0.0344	0.0478	0.0559	0.0656	0.0768	0.1055	0.1364	0.1944	0.2596	0.2654	0.192	0.132	0.1048	0.0903	0.0774	0.0701	0.0715	0.0729	0.0684	0.0676	0.0757	0.084	0.0872	0.0506	0.0471	0.1179	0.0878	0.0951	0.0888	0.085	0.086	0.088	0.0845	0.0701	0.0311	0.025	0.0189	0.0125	0.0089	0.015	0.0315	0.0131
0.0468	0.0495	0.0535	0.058	0.0636	0.0706	0.0776	0.0857	0.0945	0.1068	0.1331	0.1838	0.2406	0.2599	0.2105	0.1512	0.1341	0.1226	0.098	0.0822	0.074	0.0661	0.0605	0.0631	0.0723	0.0733	0.0668	0.0582	0.0491	0.042	0.0369	0.0372	0.0411	0.0352	0.0285	0.0287	0.0342	0.0421	0.0498	0.0515	0.0527	0.0576	0.0642	0.0681	0.0645	0.0571
0.0403	0.0437	0.0507	0.0595	0.0666	0.0722	0.0802	0.0912	0.1081	0.1338	0.1735	0.2235	0.2449	0.2135	0.1714	0.1381	0.1145	0.0964	0.0819	0.0772	0.0766	0.0669	0.0515	0.0417	0.0355	0.0254	0.0159	0.0119	0.0121	0.0148	0.0196	0.0236	0.0248	0.0262	0.0294	0.0357	0.042	0.0426	0.0406	0.0425	0.047	0.0507	0.0597	0.0716	0.0798	0.0848
0.042	0.0426	0.0406	0.0425	0.047	0.0507	0.0597	0.0716	0.0798	0.0848	0.1113	0.1742	0.2645	0.2724	0.1824	0.1209	0.0959	0.0693	0.0473	0.0369	0.0318	0.0245	0.0177	0.0154	0.0178	0.0245	0.0344	0.0413	0.0415	0.04	0.0425	0.0512	0.056	0.0515	0.0458	0.044	0.0439	0.0441	0.0442	0.0444	0.0446	0.0447	0.0446	0.0458	0.0479	0.0518
0.0458	0.0479	0.0518	0.0563	0.0585	0.0565	0.0626	0.0778	0.092	0.1102	0.1328	0.1751	0.2223	0.2568	0.2407	0.1792	0.1362	0.0985	0.0742	0.0846	0.1008	0.0875	0.0703	0.0583	0.0428	0.0286	0.0215	0.0229	0.0288	0.0343	0.0394	0.045	0.0529	0.0586	0.0693	0.0896	0.1028	0.0975	0.1067	0.1568	0.2363	0.256	0.1829	0.1242	0.1005	0.0818
0.0288	0.0343	0.0394	0.045	0.0529	0.0586	0.0693	0.0896	0.1028	0.0975	0.1067	0.1568	0.2363	0.256	0.1829	0.1242	0.1005	0.0818	0.0609	0.0489	0.0421	0.031	0.0202	0.0153	0.0146	0.0161	0.0187	0.0212	0.0235	0.0264	0.0296	0.0342	0.0386	0.0393	0.0394	0.0392	0.0364	0.034	0.0324	0.0309	0.0291	0.0273	0.0259	0.025	0.0243	0.0232
0.0232	0.0516	0.056	0.0622	0.0699	0.0764	0.0811	0.083	0.0878	0.1098	0.1617	0.2545	0.3389	0.3063	0.2296	0.1862	0.153	0.1174	0.0905	0.0758	0.0689	0.0695	0.0989	0.1413	0.1444	0.1286	0.1108	0.0822	0.0564	0.0443	0.0398	0.0282	0.0147	0.0096	0.0104	0.0149	0.0199	0.022	0.0221	0.0234	0.0276	0.035	0.0396	0.0365	0.0325	0.0312
0.0362	0.0402	0.0451	0.0516	0.0589	0.0658	0.0736	0.0846	0.1006	0.125	0.1725	0.2506	0.2927	0.237	0.1583	0.1171	0.0994	0.086	0.0757	0.0738	0.076	0.0702	0.0591	0.0598	0.0742	0.0845	0.0835	0.0779	0.0762	0.0802	0.0777	0.0636	0.0507	0.0422	0.0306	0.0185	0.0127	0.0119	0.0139	0.0183	0.0229	0.0243	0.0243	0.026	0.0312	0.0377
0.0485	0.0523	0.0565	0.0625	0.0693	0.0753	0.0824	0.0905	0.0945	0.1057	0.1526	0.2435	0.3028	0.2589	0.1887	0.1669	0.1589	0.1193	0.0821	0.0795	0.0881	0.0719	0.057	0.0807	0.1443	0.1702	0.1198	0.0696	0.046	0.0342	0.0227	0.0158	0.0134	0.0115	0.0127	0.0191	0.0293	0.0366	0.0436	0.0545	0.073	0.0938	0.1022	0.1082	0.1312	0.1795
0.0115	0.0127	0.0191	0.0293	0.0366	0.0436	0.0545	0.073	0.0938	0.1022	0.1082	0.1312	0.1795	0.2389	0.2444	0.1747	0.1188	0.098	0.0892	0.0782	0.0651	0.0607	0.0606	0.0521	0.0399	0.0336	0.0293	0.0211	0.0138	0.011	0.0118	0.0149	0.019	0.0242	0.0267	0.0271	0.029	0.0344	0.039	0.0381	0.0342	0.0315	0.0317	0.0342	0.0376	0.0392
0.0218	0.0243	0.0291	0.0333	0.0379	0.0452	0.0562	0.0696	0.0851	0.0989	0.1323	0.2041	0.274	0.2427	0.1601	0.1133	0.0962	0.0837	0.0715	0.0671	0.0697	0.0644	0.0529	0.0539	0.068	0.0786	0.0753	0.068	0.0666	0.0683	0.0615	0.0469	0.0373	0.0306	0.021	0.0129	0.0098	0.0101	0.013	0.0182	0.023	0.0248	0.0261	0.03	0.0369	0.0429

## Sheet: fig.2h
fig.2h
time (s)	firing rate	estimated
-0.3997	0.0401	0.0372
-0.3664	0.0392	0.0414
-0.3331	0.039	0.045
-0.2998	0.0398	0.0502
-0.2665	0.0436	0.0567
-0.2332	0.0525	0.0629
-0.1998	0.0677	0.0693
-0.1665	0.0921	0.0781
-0.1332	0.1277	0.0897
-0.0999	0.1663	0.1064
-0.0666	0.2014	0.138
-0.0333	0.2247	0.1946
0	0.2272	0.2427
0.0333	0.2055	0.2261
0.0666	0.1703	0.1702
0.0999	0.1347	0.1272
0.1332	0.1081	0.1039
0.1665	0.0906	0.0874
0.1998	0.0783	0.0743
0.2332	0.0717	0.0675
0.2665	0.0692	0.0654
0.2998	0.0688	0.0616
0.3331	0.0677	0.0579
0.3664	0.0655	0.059
0.3997	0.062	0.0627
0.433	0.0591	0.0603
0.4663	0.0589	0.0551
0.4996	0.0599	0.0569
0.5329	0.0629	0.056
0.5662	0.0686	0.0577
0.5995	0.076	0.0604
0.6329	0.0822	0.0595
0.6662	0.0855	0.0582
0.6995	0.0846	0.0587
0.7328	0.0799	0.0609
0.7661	0.0719	0.0607
0.7994	0.0644	0.057
0.8327	0.0603	0.0563
0.866	0.06	0.0588
0.8993	0.0628	0.0624
0.9326	0.0658	0.0651
0.9659	0.0677	0.0647
0.9992	0.0675	0.0629
1.0326	0.066	0.0593
1.0659	0.0646	0.0564
1.0992	0.0638	0.0574

## Sheet: fig.3b
fig.3b
type 1
τ (s)	position	pull spd	push spd	lick rate	reward deliv.
-0.3997	0.788	0.0132	0.372	-0.0763	-0.1001
-0.3664	0.8514	0.0776	0.4415	0.1413	-0.1139
-0.3331	0.9087	-0.0505	0.2458	0.3075	-0.5498
-0.2998	0.9651	0.0282	0.4643	0.2343	-0.1889
-0.2665	1.0453	0.1104	0.6171	0.0042	0.0402
-0.2332	1.1559	-0.1207	0.7012	-0.4608	-0.3833
-0.1998	1.3244	-0.3594	0.6917	-0.6133	0.0972
-0.1665	1.4733	0.1149	0.8178	-0.6448	0.009
-0.1332	1.5601	0.481	0.9475	-0.8239	-0.1124
-0.0999	1.63	0.6449	0.9209	-0.9215	0.0562
-0.0666	1.5907	1.5599	0.576	-0.8362	-0.1636
-0.0333	1.2501	2.9885	-0.1143	-0.7277	0.4807
0	0.6084	2.9273	-1.308	-0.3901	0.0178
0.0333	-0.0413	1.2921	-1.9808	-0.1896	-0.3832
0.0666	-0.4497	0.0072	-1.6612	-0.3399	-0.3612
0.0999	-0.6609	0.0396	-0.9432	-0.3686	-0.44
0.1332	-0.7892	0.1638	-0.3703	-0.2674	-0.4448
0.1665	-0.7824	-0.407	0.1359	0.2085	-0.1562
0.1998	-0.6218	-0.7903	0.2808	0.2894	-0.0477
0.2332	-0.4731	-0.3035	0.2502	0.1665	-0.1208
0.2665	-0.4048	-0.3815	-0.0445	-0.0049	0.0512
0.2998	-0.3296	-0.6815	-0.1414	-0.0384	-0.1369
0.3331	-0.2266	-0.5549	0.0676	-0.0303	-0.1554
0.3664	-0.1404	-0.2857	0.0826	-0.07	-0.0915
0.3997	-0.1253	-0.062	-0.1518	-0.44	0.1247
type2
τ (s)	position	pull spd	push spd	lick rate	reward deliv.
-0.3997	0.8254	-0.4248	0.242	-0.1382	-0.411
-0.3664	0.8759	0.0584	-0.0171	-0.2233	-0.0643
-0.3331	0.8441	0.1803	0.0439	-0.1963	-0.1216
-0.2998	0.8575	-0.046	0.2598	-0.1378	-0.1619
-0.2665	0.9752	-0.3066	0.5042	-0.005	0.1297
-0.2332	1.1538	-0.1908	0.7186	-0.0932	0.4109
-0.1998	1.3333	0.057	0.8774	-0.3543	-0.1267
-0.1665	1.4583	0.6537	0.9524	-0.131	-0.2044
-0.1332	1.4473	1.4757	1.0898	-0.1379	-0.2176
-0.0999	1.385	1.7663	1.559	-0.2202	-0.2409
-0.0666	1.3685	1.9573	1.6747	-0.3546	-0.0825
-0.0333	1.2168	2.39	0.9146	-0.2832	0.1252
0	0.8072	2.391	-0.1327	-0.3181	-0.0123
0.0333	0.3266	1.3215	-0.7183	0.1024	-0.03
0.0666	0.0451	0.4887	-0.3264	0.0484	-0.2986
0.0999	-0.0534	-0.0505	-0.346	-0.0267	-0.3078
0.1332	-0.1191	-0.2658	-0.6833	0.0318	-0.0463
0.1665	-0.2384	0.1586	-0.5834	0.4031	-0.3194
0.1998	-0.3863	0.2366	-0.3904	0.6456	-0.1037
0.2332	-0.4537	0.1897	0.168	0.7496	-0.0933
0.2665	-0.414	0.1385	0.4009	0.5634	-0.2252
0.2998	-0.402	0.1599	-0.063	0.6492	-0.3102
0.3331	-0.4799	0.03	-0.3946	1.0497	-0.3051
0.3664	-0.5323	-0.0766	-0.1772	1.255	-0.2073
0.3997	-0.562	-0.0194	-0.3674	0.5798	-0.1028
type3
τ (s)	position	pull spd	push spd	lick rate	reward deliv.
-0.3997	1.4888	0.5448	-0.9815	0.0731	-0.1855
-0.3664	1.3126	0.9535	-0.5977	-0.0136	0.4944
-0.3331	1.1287	1.2481	-0.2848	0.1378	0.2852
-0.2998	0.9428	1.1025	-0.4355	0.4956	0.3958
-0.2665	0.7686	0.7969	-0.5724	0.5396	0.5579
-0.2332	0.6358	0.4379	-0.4448	0.4442	0.0847
-0.1998	0.5714	0.303	0.0917	0.8187	0.6133
-0.1665	0.5673	0.2334	0.3878	0.8904	-0.2534
-0.1332	0.5789	-0.2028	-0.166	0.9837	0.03
-0.0999	0.5872	-0.4709	-0.459	0.6811	0.2664
-0.0666	0.6059	-0.3551	-0.2467	0.5687	-0.2585
-0.0333	0.5945	0.0676	-0.5238	0.7354	-0.2111
0	0.4447	0.4487	-1.7992	0.8558	0.0301
0.0333	0.1477	0.5823	-2.2589	0.7109	-0.0425
0.0666	-0.0824	0.2076	-1.0151	0.6044	-0.421
0.0999	-0.1316	-0.0702	-0.0735	0.5432	-0.7523
0.1332	-0.1449	0.1442	-0.3314	0.2928	0.0947
0.1665	-0.2465	0.3844	-0.8182	-0.0925	0.0491
0.1998	-0.3478	-0.107	-0.4999	-0.1923	0.4696
0.2332	-0.3031	-0.5783	0.382	0.1073	0.2884
0.2665	-0.1894	-0.4323	0.2198	-0.2291	-0.5915
0.2998	-0.1973	0.2929	-0.5206	-0.2709	-0.4587
0.3331	-0.3226	0.6238	-0.4717	-0.4727	-0.7589
0.3664	-0.4157	0.549	0.042	-0.6164	-0.8233
0.3997	-0.4983	1.0248	-0.0169	-0.6203	-0.9808
type4
τ (s)	position	pull spd	push spd	lick rate	reward deliv.
-0.3997	1.1888	0.787	-0.2105	0.3578	-0.2269
-0.3664	1.0164	0.4314	-0.1591	0.2377	-0.2367
-0.3331	0.9387	0.2896	0.0683	0.2319	-0.239
-0.2998	0.8791	0.6268	0.1946	0.3004	-0.2748
-0.2665	0.763	0.9313	0.3057	0.1461	-0.0679
-0.2332	0.6525	0.7873	0.3925	0.1571	-0.2
-0.1998	0.5935	0.8359	0.5722	0.0493	-0.2842
-0.1665	0.5174	0.8866	0.3649	-0.0694	-0.2384
-0.1332	0.3921	0.8851	0.2312	-0.2309	-0.3319
-0.0999	0.2651	0.9708	0.3026	-0.3016	-0.1927
-0.0666	0.109	1.1588	0.2052	-0.351	-0.0931
-0.0333	-0.1242	1.1959	-0.1902	-0.4195	-0.1545
0	-0.4516	0.8367	-0.9604	-0.6708	-0.1808
0.0333	-0.8221	0.3385	-1.3146	-0.7987	-0.1205
0.0666	-1.089	-0.1814	-1.0126	-0.7664	-0.0379
0.0999	-1.1739	-0.6058	-0.6612	-0.8406	0.2045
0.1332	-1.143	-0.6632	-0.428	-0.9344	0.2409
0.1665	-1.0917	-0.5134	-0.3052	-0.7761	-0.0935
0.1998	-1.0527	-0.5188	-0.3395	-0.7002	-0.025
0.2332	-1.0128	-0.6198	-0.3823	-0.7283	0.2559
0.2665	-0.9663	-0.5319	-0.2881	-0.5286	0.2943
0.2998	-0.9319	-0.3743	-0.28	-0.4769	0.2682
0.3331	-0.943	-0.2471	-0.4335	-0.4599	0.194
0.3664	-1.0109	-0.1752	-0.5952	-0.4495	-0.1982
0.3997	-1.1018	-0.3144	-0.7254	-0.4253	-0.092
type5
τ (s)	position	pull spd	push spd	lick rate	reward deliv.
-0.3997	0.6114	-0.114	0.4714	0.7168	-0.1714
-0.3664	0.6856	0.02	0.1765	0.3628	0.1615
-0.3331	0.6901	0.1241	0.1812	0.3098	0.017
-0.2998	0.751	0.1301	0.7049	0.3162	0.3288
-0.2665	0.9367	-0.124	0.9781	0.4096	-0.0149
-0.2332	1.2009	-0.3115	0.9798	0.4756	-0.0988
-0.1998	1.4513	-0.3629	0.6949	0.5093	0.2395
-0.1665	1.6413	-0.158	0.7315	0.3728	-0.1651
-0.1332	1.8467	-0.0428	1.1097	0.4646	-0.3299
-0.0999	2.0857	-0.2611	0.7597	0.3607	0.0856
-0.0666	2.1887	0.0479	-0.0501	0.0381	-0.4109
-0.0333	2.023	0.7597	-0.5401	-0.1023	-0.2692
0	1.7161	1.1082	-0.3739	-0.1691	-0.1817
0.0333	1.4426	1.0539	-0.1259	-0.1764	0.3142
0.0666	1.2563	0.806	0.0769	-0.1342	-0.1158
0.0999	1.154	0.8773	0.4135	-0.1497	-0.0743
0.1332	1.0855	1.0454	0.6947	-0.2414	0.1637
0.1665	1.0426	1.0558	0.7538	-0.2356	0.1244
0.1998	0.9534	1.1979	0.5129	-0.136	-0.2498
0.2332	0.8235	1.0413	0.4902	-0.1594	-0.4026
0.2665	0.7526	0.9664	0.6172	-0.4051	-0.0075
0.2998	0.6627	1.1226	0.4604	-0.661	-0.2562
0.3331	0.5277	1.0148	0.3261	-0.8413	-0.003
0.3664	0.4242	0.5898	0.1491	-0.8757	-0.3302
0.3997	0.3614	0.4807	0.2236	-0.8649	-0.1922
type6
τ (s)	position	pull spd	push spd	lick rate	reward deliv.
-0.3997	0.2602	-0.1156	-0.038	-0.0679	-0.2943
-0.3664	0.2784	-0.4937	-0.3416	-0.0168	-0.124
-0.3331	0.3178	-0.3717	-0.1614	-0.067	-0.2472
-0.2998	0.3412	-0.0649	-0.0638	0.0288	-0.1211
-0.2665	0.3419	-0.1391	-0.0419	0.1224	-0.035
-0.2332	0.3867	-0.2395	0.0151	0.1622	0.2945
-0.1998	0.4095	-0.0769	-0.1646	0.2521	0.09
-0.1665	0.3552	-0.064	-0.387	0.4683	0.4348
-0.1332	0.293	-0.2167	-0.4239	0.8616	-0.097
-0.0999	0.2504	-0.2571	-0.4463	0.9436	-0.0428
-0.0666	0.1958	-0.1379	-0.416	0.8498	-0.2998
-0.0333	0.1405	-0.172	-0.382	0.8206	-0.4554
0	0.1175	-0.1628	-0.0961	0.8758	0.2027
0.0333	0.1854	0.1626	0.6652	0.9848	0.0721
0.0666	0.3158	0.421	1.0578	0.8351	0.1017
0.0999	0.4973	0.2757	1.3135	0.7367	0.3877
0.1332	0.7771	0.3124	1.7569	0.7039	0.0964
0.1665	1.0968	0.6443	1.958	0.6394	-0.2075
0.1998	1.3165	0.9428	1.4983	0.3767	-0.0193
0.2332	1.3668	0.8718	0.7795	-0.0016	-0.1739
0.2665	1.3347	0.7753	0.5805	-0.3364	-0.4285
0.2998	1.3253	0.876	0.9523	-0.5628	-0.4554
0.3331	1.3874	0.7875	1.1334	-0.8654	-0.4229
0.3664	1.4662	0.6583	0.9432	-1.1958	-0.1392
0.3997	1.5305	0.6655	0.9297	-1.3847	-0.0962
type7
τ (s)	position	pull spd	push spd	lick rate	reward deliv.
-0.3997	-0.4241	-0.078	0.8412	0.9714	-0.2747
-0.3664	-0.3192	0.0333	0.4953	0.6331	-0.2527
-0.3331	-0.256	0.0505	0.5993	0.4025	-0.4298
-0.2998	-0.1393	-0.248	0.8688	0.4263	-0.5814
-0.2665	0.0583	-0.5904	0.98	0.5227	-0.3565
-0.2332	0.2787	-0.859	0.6629	0.567	-0.5473
-0.1998	0.467	-0.904	-0.0571	0.8352	-0.491
-0.1665	0.5613	-0.3386	-0.2519	0.587	-0.2971
-0.1332	0.5636	0.6879	0.4021	0.591	-0.4376
-0.0999	0.5499	0.9899	0.8402	0.6262	-0.7136
-0.0666	0.5447	0.8411	0.5265	0.5577	-0.4462
-0.0333	0.3886	1.3158	-0.3779	0.4754	-0.3342
0	0.032	1.3868	-0.9561	0.2455	-0.14
0.0333	-0.2357	0.6794	-0.4712	0.2677	-0.0344
0.0666	-0.3224	0.2689	0.2076	0.3384	-0.1112
0.0999	-0.3195	0.1031	0.5199	0.7327	0.5867
0.1332	-0.2611	0.1856	0.4282	0.54	1.7915
0.1665	-0.2639	-0.0664	-0.3694	0.1497	2.2951
0.1998	-0.2948	-0.087	-0.0477	0.1079	2.0471
0.2332	-0.2581	0.4548	0.8678	0.1765	1.1194
0.2665	-0.2214	0.8034	0.7565	0.1249	0.7475
0.2998	-0.2369	0.5561	0.1941	-0.1369	-0.0277
0.3331	-0.2636	0.1302	-0.0358	-0.0954	0.0905
0.3664	-0.3035	0.0504	-0.0528	-0.1711	-0.1268
0.3997	-0.3703	0.5342	-0.1272	-0.1147	-0.2615
type8
τ (s)	position	pull spd	push spd	lick rate	reward deliv.
-0.3997	0.3283	0.5196	-0.4704	-0.3383	0.1388
-0.3664	0.1748	0.8208	-0.4218	-0.2996	0.2843
-0.3331	-0.0127	0.8534	-0.5591	-0.296	0.1433
-0.2998	-0.2254	0.8645	-0.5083	-0.3076	0.1892
-0.2665	-0.4265	0.7626	-0.3846	-0.2838	-0.0551
-0.2332	-0.5977	0.6345	-0.4269	-0.395	-0.0098
-0.1998	-0.7689	0.5603	-0.5597	-0.3464	-0.1792
-0.1665	-0.9109	0.1806	-0.5845	-0.2245	-0.3014
-0.1332	-0.9684	-0.2365	-0.271	-0.2862	-0.1834
-0.0999	-0.9487	-0.4174	-0.1085	-0.3839	-0.2102
-0.0666	-0.9118	-0.4706	-0.29	-0.4336	-0.4172
-0.0333	-0.8468	-0.5087	0.0643	-0.4256	0.0258
0	-0.7119	-0.4577	0.7681	-0.3653	-0.181
0.0333	-0.5741	-0.2919	0.6289	-0.3681	-0.0859
0.0666	-0.5362	-0.2343	-0.3866	-0.4066	-0.0152
0.0999	-0.6043	-0.2226	-0.9479	-0.3569	-0.1184
0.1332	-0.6992	-0.2092	-0.6725	-0.4368	-0.1421
0.1665	-0.7225	-0.3889	-0.1927	-0.2439	-0.194
0.1998	-0.6734	-0.3579	-0.0481	-0.1615	-0.1422
0.2332	-0.6411	-0.2623	-0.1728	-0.0239	-0.264
0.2665	-0.6036	-0.4155	-0.1083	0.0366	0.0527
0.2998	-0.5285	-0.4817	0.0609	0.0974	0.1734
0.3331	-0.4462	-0.4176	0.1288	0.199	-0.0189
0.3664	-0.3859	-0.4942	-0.1561	0.2537	-0.0104
0.3997	-0.3432	-0.627	-0.3164	0.2811	-0.2199

## Sheet: fig.3c
fig.3c
# of clusters	BIC score
5	111528
6	110817
7	110621
8	110583
9	110663
10	110856
11	111128

## Sheet: fig.3d
fig.3d
	type 1	type 2	type 3	type 4	type 5	type 6	type 7	type 8
outlier				0.5313
outlier				0.476			0.3333	0.4231
maximum	0.5149	0.4345	0.2868	0.4334	0.4098	0.3977	0.3003	0.3099
third quartile	0.3679	0.3148	0.2009	0.3005	0.3038	0.2801	0.208	0.2248
median	0.286	0.2284	0.1635	0.2335	0.2532	0.2121	0.1688	0.1648
first quartile	0.1784	0.1941	0.1172	0.1881	0.1918	0.1825	0.13	0.1305
minimum	0.09365	0.1545	0.09095	0.1295	0.1341	0.1119	0.09298	0.0908

[truncated: 4 more sheets: fig.4j, fig.5a, fig.6c, fig.6d]
